# Supplementary material for: Systems Analysis of miRNA-Mediated Host Regulatory Response in HPV-Associated Cervical Malignancy
Source: Comput Struct Biotechnol J. 2026 Apr 3;35(1):0031. doi: 10.34133/csbj.0031 (PMC13082576; doi:10.34133/csbj.0031)
Supplement: Supplementary 1 — Supplementary Data [file csbj.0031.f1.xlsx]

## Sheet: 1. miRNA_Target_Summary
genesymbol	miRNAs	refseqids	validated
A1BG	hsa-miR-23b-3p	NM_130786
A1CF	hsa-miR-106b-5p, hsa-miR-125b-5p, hsa-miR-23b-3p, hsa-miR-30d-5p	NM_001370130, NM_001370131, NM_014576, NM_001198818, NM_001198820, NM_138933, NM_001198819	MIRT443260
A2M	hsa-miR-106b-5p, hsa-miR-23b-3p	NM_000014
A2ML1	hsa-miR-106b-5p, hsa-miR-125b-5p, hsa-miR-23b-3p	NM_001282424, NM_144670
A3GALT2	hsa-miR-106b-5p, hsa-miR-125b-5p	NM_001080438
A4GALT	hsa-miR-106b-5p, hsa-miR-125b-5p, hsa-miR-23b-3p	XM_011530233, XM_005261647, NM_017436
A4GNT	hsa-miR-106b-5p	NM_016161
AAAS	hsa-miR-106b-5p, hsa-miR-23b-3p	NM_015665, NM_001173466
AACS	hsa-miR-106b-5p	NM_023928
AADAC	hsa-miR-125b-5p	NM_001086
AADACL2	hsa-miR-125b-5p, hsa-miR-23b-3p	NM_207365
AADACL3	hsa-miR-106b-5p, hsa-miR-125b-5p, hsa-miR-23b-3p, hsa-miR-30d-5p	NM_001103170
AADACL4	hsa-miR-106b-5p, hsa-miR-125b-5p, hsa-miR-23b-3p	NM_001013630
AADAT	hsa-miR-106b-5p, hsa-miR-23b-3p	NM_182662, NM_001286683, NM_016228, NM_001286682
AAGAB	hsa-miR-125b-5p	NM_001271885, NM_024666
AAK1	hsa-miR-106b-5p, hsa-miR-23b-3p, hsa-miR-30d-5p	NM_001371577, NM_001371575, NM_014911	MIRT441317
AAMDC	hsa-miR-106b-5p, hsa-miR-125b-5p, hsa-miR-23b-3p	NM_001316957, NM_001316958, NM_001363564, NM_024684, NM_001316962, XM_047426837
AAMP	hsa-miR-125b-5p, hsa-miR-23b-3p, hsa-miR-30d-5p	NM_001087, NM_001302545
AANAT	hsa-miR-106b-5p, hsa-miR-125b-5p, hsa-miR-23b-3p, hsa-miR-30d-5p	NM_001166579, NM_001088
AAR2	hsa-miR-106b-5p, hsa-miR-125b-5p	NM_015511, NM_001271874, XM_006723770, XM_011528762
AARD	hsa-miR-125b-5p, hsa-miR-23b-3p	NM_001025357
AARS1	hsa-miR-106b-5p, hsa-miR-125b-5p, hsa-miR-23b-3p, hsa-miR-30d-5p	XM_047433666, NM_001605
AARS2	hsa-miR-125b-5p, hsa-miR-23b-3p, hsa-miR-30d-5p	NM_020745	MIRT046318
AARSD1	hsa-miR-125b-5p, hsa-miR-30d-5p	NM_001261434
AASDH	hsa-miR-106b-5p, hsa-miR-125b-5p, hsa-miR-23b-3p	NM_001286671, NM_181806, NM_001286672, NM_001286668, NM_001286669
AASDHPPT	hsa-miR-106b-5p, hsa-miR-125b-5p, hsa-miR-23b-3p	NM_015423
AASS	hsa-miR-106b-5p, hsa-miR-125b-5p	NM_005763, XM_047419710, XM_047419711
AATF	hsa-miR-125b-5p, hsa-miR-23b-3p, hsa-miR-30d-5p	XM_047435748, XM_011524611, NM_012138
AATK	hsa-miR-23b-3p, hsa-miR-30d-5p	NM_004920, NM_001080395
ABAT	hsa-miR-106b-5p, hsa-miR-125b-5p, hsa-miR-23b-3p	NM_020686, NM_001386616, NM_001127448, NM_000663
ABCA1	hsa-miR-106b-5p, hsa-miR-125b-5p, hsa-miR-23b-3p	NM_005502	MIRT441313
ABCA10	hsa-miR-125b-5p, hsa-miR-23b-3p	NM_080282
ABCA12	hsa-miR-106b-5p, hsa-miR-125b-5p, hsa-miR-23b-3p, hsa-miR-30d-5p	NM_015657, NM_173076
ABCA13	hsa-miR-106b-5p, hsa-miR-125b-5p, hsa-miR-23b-3p, hsa-miR-30d-5p	NM_152701
ABCA2	hsa-miR-106b-5p, hsa-miR-125b-5p, hsa-miR-23b-3p, hsa-miR-30d-5p	XM_047422921, NM_001606, NM_212533, XM_006716996
ABCA3	hsa-miR-23b-3p, hsa-miR-30d-5p	NM_001089
ABCA4	hsa-miR-23b-3p	NM_000350
ABCA5	hsa-miR-106b-5p, hsa-miR-125b-5p, hsa-miR-23b-3p	NM_018672, NM_172232
ABCA6	hsa-miR-125b-5p, hsa-miR-23b-3p, hsa-miR-30d-5p	NM_080284
ABCA7	hsa-miR-106b-5p	NM_019112
ABCA8	hsa-miR-125b-5p, hsa-miR-23b-3p	NM_001288985, NM_001288986, NM_007168
ABCA9	hsa-miR-106b-5p, hsa-miR-125b-5p, hsa-miR-23b-3p, hsa-miR-30d-5p	NM_080283
ABCB1	hsa-miR-106b-5p, hsa-miR-23b-3p	NM_001348946, NM_000927
ABCB10	hsa-miR-125b-5p, hsa-miR-23b-3p	NM_012089
ABCB11	hsa-miR-106b-5p, hsa-miR-125b-5p, hsa-miR-23b-3p, hsa-miR-30d-5p	NM_003742, XM_017005167
ABCB4	hsa-miR-106b-5p, hsa-miR-125b-5p, hsa-miR-23b-3p	NM_018850, NM_018849, NM_000443
ABCB5	hsa-miR-106b-5p, hsa-miR-125b-5p, hsa-miR-23b-3p, hsa-miR-30d-5p	NM_178559, NM_001163941, NM_001163942, NM_001163993
ABCB6	hsa-miR-106b-5p	NM_001349828, NM_005689
ABCB7	hsa-miR-106b-5p, hsa-miR-125b-5p, hsa-miR-23b-3p, hsa-miR-30d-5p	NM_001271697, NM_001271698, NM_001271699, NM_004299, NM_001271696
ABCB8	hsa-miR-106b-5p, hsa-miR-23b-3p	NM_001282291, NM_001282293, NM_007188, NM_001282292
ABCB9	hsa-miR-106b-5p, hsa-miR-125b-5p, hsa-miR-23b-3p	NM_001243013, NM_019624, NM_019625, XM_011538095, XM_011538096, NM_001243014, NM_203444
ABCC1	hsa-miR-106b-5p, hsa-miR-125b-5p, hsa-miR-23b-3p, hsa-miR-30d-5p	NM_004996, XM_047434143, XM_047434153	MIRT046005, MIRT046316
ABCC10	hsa-miR-125b-5p	NM_033450, NM_001198934
ABCC11	hsa-miR-106b-5p, hsa-miR-125b-5p, hsa-miR-23b-3p, hsa-miR-30d-5p	NM_033151, NM_145186, XM_017023797, NM_001370497
ABCC12	hsa-miR-106b-5p, hsa-miR-125b-5p, hsa-miR-23b-3p, hsa-miR-30d-5p	NM_001392028, NM_001393797, NM_001393798
ABCC2	hsa-miR-106b-5p, hsa-miR-30d-5p	NM_000392
ABCC3	hsa-miR-106b-5p, hsa-miR-125b-5p, hsa-miR-23b-3p	NM_003786
ABCC4	hsa-miR-106b-5p, hsa-miR-23b-3p, hsa-miR-30d-5p	NM_005845, NM_001301829, NM_001301830, NM_001105515	MIRT046379
ABCC5	hsa-miR-106b-5p, hsa-miR-23b-3p, hsa-miR-30d-5p	XM_017005493, NM_001023587, NM_005688
ABCC6	hsa-miR-106b-5p, hsa-miR-30d-5p	NM_001171, NM_001079528
ABCC8	hsa-miR-106b-5p, hsa-miR-125b-5p, hsa-miR-23b-3p, hsa-miR-30d-5p	NM_001351295, NM_001351296, NM_001351297, NM_001287174, NM_000352
ABCC9	hsa-miR-106b-5p, hsa-miR-23b-3p, hsa-miR-30d-5p	NM_001377274, NM_020297, NM_005691
ABCD1	hsa-miR-106b-5p, hsa-miR-23b-3p	NM_000033
ABCD2	hsa-miR-106b-5p	NM_005164
ABCD3	hsa-miR-106b-5p, hsa-miR-125b-5p, hsa-miR-23b-3p, hsa-miR-30d-5p	NM_001122674, XM_047426559, NM_002858
ABCD4	hsa-miR-106b-5p, hsa-miR-125b-5p	NM_005050
ABCF1	hsa-miR-106b-5p, hsa-miR-125b-5p, hsa-miR-23b-3p	NM_001025091, NM_001090	MIRT046277
ABCF2	hsa-miR-125b-5p	NM_007189
ABCF2-H2BK1	hsa-miR-106b-5p, hsa-miR-23b-3p	NM_005692
ABCF3	hsa-miR-125b-5p	NM_001351298
ABCG1	hsa-miR-106b-5p, hsa-miR-125b-5p, hsa-miR-23b-3p	NM_016818, NM_004915, NM_207174, XM_024452141, NM_207627, NM_207628, NM_207629
ABCG2	hsa-miR-106b-5p, hsa-miR-23b-3p	NM_001348985, NM_001257386, NM_004827
ABCG4	hsa-miR-106b-5p, hsa-miR-23b-3p	NM_022169, NM_001142505
ABCG5	hsa-miR-106b-5p, hsa-miR-23b-3p, hsa-miR-30d-5p	NM_022436, XM_047445411
ABCG8	hsa-miR-106b-5p, hsa-miR-125b-5p, hsa-miR-23b-3p	NM_022437	MIRT695854
ABHD1	hsa-miR-125b-5p	NM_032604
ABHD10	hsa-miR-125b-5p, hsa-miR-23b-3p	NM_001272069, NM_018394
ABHD11	hsa-miR-106b-5p, hsa-miR-23b-3p	NM_148913, NM_001145364, NM_148912, NM_001301058
ABHD12	hsa-miR-106b-5p, hsa-miR-125b-5p, hsa-miR-23b-3p	XM_047440094, NM_015600, XM_047440093, NM_001042472
ABHD13	hsa-miR-23b-3p	NM_032859
ABHD14A	hsa-miR-23b-3p	NM_015407
ABHD14A-ACY1	hsa-miR-23b-3p	NM_001316331
ABHD14B	hsa-miR-106b-5p, hsa-miR-125b-5p, hsa-miR-23b-3p	NM_001146314, NM_001254753, NM_032750
ABHD15	hsa-miR-23b-3p	NM_198147
ABHD16A	hsa-miR-23b-3p	NM_021160, NM_001177515
ABHD16B	hsa-miR-23b-3p	NM_080622
ABHD17A	hsa-miR-125b-5p	NM_031213
ABHD17B	hsa-miR-106b-5p, hsa-miR-23b-3p	NM_001025780, NM_016014
ABHD17C	hsa-miR-125b-5p	NM_021214
ABHD18	hsa-miR-106b-5p, hsa-miR-125b-5p	NM_001366047, NM_001039717, NM_001358451, NM_001319305	MIRT705106
ABHD2	hsa-miR-106b-5p, hsa-miR-125b-5p, hsa-miR-23b-3p	NM_152924, NM_007011	MIRT073380
ABHD3	hsa-miR-125b-5p, hsa-miR-23b-3p	NM_001308257, NM_138340
ABHD4	hsa-miR-125b-5p, hsa-miR-23b-3p, hsa-miR-30d-5p	NM_022060
ABHD5	hsa-miR-106b-5p, hsa-miR-23b-3p	NM_016006, NM_001365649, NM_001365650, XM_047448243
ABHD6	hsa-miR-106b-5p, hsa-miR-125b-5p, hsa-miR-23b-3p	NM_020676, NM_001320126
ABHD8	hsa-miR-106b-5p	NM_024527
ABI1	hsa-miR-106b-5p, hsa-miR-125b-5p, hsa-miR-23b-3p, hsa-miR-30d-5p	NM_001178120, NM_001178116, NM_001178119, NM_001178121, NM_001178122, NM_001178123, NM_001178125, NM_005470, XM_005252333, NM_001012750, NM_001012751, NM_001012752
ABI2	hsa-miR-106b-5p, hsa-miR-23b-3p	NM_001282925, NM_001282926, NM_005759, NM_001375670, NM_001375698	MIRT681710
ABI3	hsa-miR-125b-5p	NM_016428, NM_001135186
ABI3BP	hsa-miR-106b-5p, hsa-miR-23b-3p, hsa-miR-30d-5p	NM_001375547, NM_001349331, NM_015429, NM_001365643
ABITRAM	hsa-miR-125b-5p, hsa-miR-23b-3p, hsa-miR-30d-5p	NM_017832, XM_011518816
ABL1	hsa-miR-106b-5p, hsa-miR-125b-5p, hsa-miR-23b-3p, hsa-miR-30d-5p	NM_005157, NM_007313	MIRT046104
ABL2	hsa-miR-106b-5p, hsa-miR-125b-5p, hsa-miR-23b-3p	NM_001168237, NM_001168238, NM_007314, NM_001168239, NM_005158, NM_001136000, NM_001136001, NM_001168236
ABLIM1	hsa-miR-106b-5p, hsa-miR-125b-5p, hsa-miR-23b-3p, hsa-miR-30d-5p	NM_006720, NM_001322896, NM_001003407, NM_001322882, NM_002313
ABLIM2	hsa-miR-106b-5p, hsa-miR-125b-5p, hsa-miR-23b-3p, hsa-miR-30d-5p	NM_001130083, NM_001130084, NM_001130085, NM_001130086, NM_001130087, NM_001130088, NM_032432, XM_005248019, XM_005248022, NM_001286688
ABLIM3	hsa-miR-106b-5p, hsa-miR-125b-5p, hsa-miR-23b-3p	NM_001345859, NM_001370417, NM_014945, NM_001301015, NM_001301028
ABO	hsa-miR-106b-5p, hsa-miR-23b-3p	NM_020469
ABR	hsa-miR-106b-5p	NM_001322841
ABRA	hsa-miR-106b-5p	NM_139166
ABRACL	hsa-miR-125b-5p	NM_021243
ABRAXAS1	hsa-miR-106b-5p, hsa-miR-23b-3p	NM_139076
ABRAXAS2	hsa-miR-23b-3p, hsa-miR-30d-5p	NM_032182
ABT1	hsa-miR-106b-5p, hsa-miR-125b-5p, hsa-miR-23b-3p	NM_013375
ABTB1	hsa-miR-125b-5p	NM_172027	MIRT006910
ABTB2	hsa-miR-125b-5p	NM_145804
ACAA1	hsa-miR-125b-5p, hsa-miR-23b-3p	NM_001607, NM_001130410
ACAA2	hsa-miR-125b-5p, hsa-miR-23b-3p	NM_006111
ACACA	hsa-miR-23b-3p, hsa-miR-30d-5p	NM_198834, NM_198836, NM_198837, NM_198838
ACACB	hsa-miR-125b-5p, hsa-miR-23b-3p	XM_047428762, NM_001093
ACAD10	hsa-miR-125b-5p, hsa-miR-23b-3p	NM_025247, NM_001136538
ACAD11	hsa-miR-106b-5p, hsa-miR-125b-5p, hsa-miR-23b-3p	NM_032169
ACAD8	hsa-miR-106b-5p, hsa-miR-23b-3p	NM_014384
ACAD9	hsa-miR-125b-5p, hsa-miR-23b-3p, hsa-miR-30d-5p	XM_024453484, NM_014049
ACADSB	hsa-miR-106b-5p, hsa-miR-125b-5p, hsa-miR-23b-3p	NM_001609, NM_001330174	MIRT126317
ACADVL	hsa-miR-106b-5p, hsa-miR-125b-5p, hsa-miR-23b-3p, hsa-miR-30d-5p	NM_001270447, NM_000018, NM_001033859
ACAN	hsa-miR-125b-5p, hsa-miR-23b-3p, hsa-miR-30d-5p	NM_001369268, NM_013227, XM_011521313, XM_011521314, NM_001135
ACAP1	hsa-miR-106b-5p, hsa-miR-125b-5p, hsa-miR-23b-3p	NM_014716
ACAP2	hsa-miR-106b-5p, hsa-miR-125b-5p, hsa-miR-23b-3p, hsa-miR-30d-5p	XM_047447838, NM_012287	MIRT441295
ACAP3	hsa-miR-125b-5p	NM_030649, XM_005244715
ACAT1	hsa-miR-106b-5p	NM_001386677, NM_001386678, NM_000019, NM_001386685
ACAT2	hsa-miR-106b-5p, hsa-miR-30d-5p	NM_005891
ACBD3	hsa-miR-106b-5p, hsa-miR-30d-5p	NM_022735
ACBD4	hsa-miR-125b-5p, hsa-miR-23b-3p, hsa-miR-30d-5p	XM_017025099, NM_024722, NM_001135705, NM_001135706, NM_001135707, NM_001321352, NM_001321353
ACBD5	hsa-miR-106b-5p, hsa-miR-125b-5p, hsa-miR-30d-5p	NM_001352570, XM_017016884, XM_017016896, NM_001301251, NM_001352580, NM_001352582, NM_001042473	MIRT441294
ACBD6	hsa-miR-106b-5p, hsa-miR-125b-5p	XM_047432080
ACBD7	hsa-miR-125b-5p, hsa-miR-23b-3p	NM_001039844
ACCSL	hsa-miR-106b-5p, hsa-miR-125b-5p, hsa-miR-23b-3p	NM_001031854
ACD	hsa-miR-125b-5p	NM_022914, XM_005256115, NM_001082486
ACE	hsa-miR-106b-5p, hsa-miR-23b-3p	NM_152830, NM_001178057, NM_000789
ACE2	hsa-miR-125b-5p, hsa-miR-23b-3p, hsa-miR-30d-5p	NM_021804, NM_001371415, NM_001386259, NM_001388452
ACER1	hsa-miR-23b-3p	NM_133492
ACER2	hsa-miR-106b-5p, hsa-miR-125b-5p, hsa-miR-23b-3p, hsa-miR-30d-5p	NM_001010887	MIRT503212
ACER3	hsa-miR-106b-5p, hsa-miR-125b-5p, hsa-miR-30d-5p	NM_018367, XM_011545152, NM_001300953, NM_001300954, NM_001300955
ACHE	hsa-miR-125b-5p, hsa-miR-23b-3p	NM_001302621, NM_001367917, NM_000665, NM_001282449, NM_001302622
ACIN1	hsa-miR-106b-5p, hsa-miR-125b-5p, hsa-miR-23b-3p, hsa-miR-30d-5p	NM_014977, NM_001164814, NM_001164815, NM_001386863, NM_001164817, XM_005267418, NM_001164816	MIRT044279
ACKR1	hsa-miR-125b-5p, hsa-miR-23b-3p	NM_001122951, NM_002036
ACKR2	hsa-miR-106b-5p, hsa-miR-125b-5p, hsa-miR-23b-3p	NM_001296
ACKR4	hsa-miR-106b-5p, hsa-miR-125b-5p, hsa-miR-30d-5p	NM_016557
ACLY	hsa-miR-106b-5p, hsa-miR-125b-5p, hsa-miR-23b-3p, hsa-miR-30d-5p	NM_001096, NM_198830	MIRT045906
ACMSD	hsa-miR-23b-3p	NM_138326, NM_001307983
ACO1	hsa-miR-106b-5p, hsa-miR-125b-5p, hsa-miR-23b-3p, hsa-miR-30d-5p	NM_001362840, NM_001278352, NM_002197
ACOD1	hsa-miR-125b-5p, hsa-miR-23b-3p	XM_047430581, NM_001258406
ACOT1	hsa-miR-23b-3p	NM_001037161
ACOT11	hsa-miR-106b-5p, hsa-miR-125b-5p, hsa-miR-30d-5p	NM_015547
ACOT12	hsa-miR-23b-3p	NM_130767
ACOT13	hsa-miR-125b-5p, hsa-miR-30d-5p	NM_018473, NM_001160094
ACOT2	hsa-miR-125b-5p	NM_006821
ACOT4	hsa-miR-125b-5p	NM_152331
ACOT6	hsa-miR-23b-3p	NM_001365788, NM_001365789, NM_001037162
ACOT7	hsa-miR-106b-5p, hsa-miR-23b-3p	NM_007274, XM_047443399, NM_181864, NM_181865, NM_181866
ACOT8	hsa-miR-106b-5p, hsa-miR-125b-5p, hsa-miR-23b-3p	XM_047439809, NM_005469
ACOT9	hsa-miR-106b-5p, hsa-miR-125b-5p, hsa-miR-23b-3p, hsa-miR-30d-5p	NM_001033583, NM_001037171, NM_001330259	MIRT692092
ACOX1	hsa-miR-106b-5p, hsa-miR-125b-5p, hsa-miR-23b-3p, hsa-miR-30d-5p	NM_007292, NM_004035	MIRT719093
ACOX2	hsa-miR-125b-5p, hsa-miR-23b-3p	NM_003500
ACOX3	hsa-miR-125b-5p, hsa-miR-23b-3p	NM_003501, NM_001101667, NM_001375783
ACOXL	hsa-miR-106b-5p, hsa-miR-125b-5p, hsa-miR-23b-3p, hsa-miR-30d-5p	NM_001365487, NM_001371254, XM_011511404, NM_001142807
ACP1	hsa-miR-23b-3p	NM_007099
ACP2	hsa-miR-106b-5p, hsa-miR-125b-5p, hsa-miR-23b-3p, hsa-miR-30d-5p	NM_001302490, NM_001357016, NM_001610, NM_001302491, NM_001302489
ACP3	hsa-miR-106b-5p, hsa-miR-23b-3p	NM_001134194, NM_001099, NM_001292037
ACP4	hsa-miR-125b-5p	NM_033068
ACP5	hsa-miR-106b-5p, hsa-miR-125b-5p, hsa-miR-23b-3p	NM_001111035, NM_001111036, XM_047438944, NM_001111034, XM_011528069, NM_001611, XM_005259938
ACP6	hsa-miR-106b-5p, hsa-miR-125b-5p, hsa-miR-23b-3p, hsa-miR-30d-5p	NM_016361
ACP7	hsa-miR-106b-5p	NM_001363687, NM_001004318
ACR	hsa-miR-125b-5p, hsa-miR-23b-3p	NM_001097
ACRBP	hsa-miR-125b-5p, hsa-miR-23b-3p, hsa-miR-30d-5p	NM_032489
ACRV1	hsa-miR-125b-5p	NM_020069, NM_020107, NM_001612
ACSBG1	hsa-miR-23b-3p	NM_015162
ACSBG2	hsa-miR-106b-5p, hsa-miR-125b-5p	NM_001289177, NM_001289178, NM_001321384, NM_001289179, NM_030924
ACSF2	hsa-miR-106b-5p, hsa-miR-23b-3p	NM_001288968, NM_001288969, NM_001288970, NM_025149
ACSF3	hsa-miR-106b-5p, hsa-miR-23b-3p	XM_047433720
ACSL1	hsa-miR-106b-5p, hsa-miR-125b-5p, hsa-miR-23b-3p	NM_001381879, NM_001381884, NM_001286708, XM_017007887, NM_001381878, NM_001286711, NM_001381886, NM_001381882, NM_001286710
ACSL3	hsa-miR-106b-5p, hsa-miR-23b-3p	NM_001354158, NM_001354159, NM_004457, NM_203372
ACSL4	hsa-miR-106b-5p, hsa-miR-23b-3p, hsa-miR-30d-5p	NM_004458, NM_001318510, NM_022977, XM_005262109, XM_006724635, XM_011530888, NM_001318509	MIRT175384
ACSL5	hsa-miR-125b-5p, hsa-miR-23b-3p	NM_001387037, NM_016234, NM_203379, NM_203380
ACSL6	hsa-miR-106b-5p, hsa-miR-125b-5p, hsa-miR-23b-3p, hsa-miR-30d-5p	NM_015256, NM_001205247, NM_001205248, NM_001205250, NM_001205251, NM_001009185
ACSM1	hsa-miR-106b-5p, hsa-miR-125b-5p, hsa-miR-23b-3p	NM_052956, NM_001318890
ACSM2A	hsa-miR-125b-5p, hsa-miR-23b-3p	XM_047433591, NM_001308169, NM_001308172, NM_001308954, XM_017022925
ACSM2B	hsa-miR-125b-5p, hsa-miR-23b-3p	XM_011545824, NM_001105069, NM_182617
ACSM3	hsa-miR-23b-3p	XM_011545911
ACSM4	hsa-miR-106b-5p, hsa-miR-23b-3p	NM_001080454
ACSM5	hsa-miR-106b-5p, hsa-miR-125b-5p, hsa-miR-23b-3p	NM_001324373, NM_017888
ACSM6	hsa-miR-106b-5p, hsa-miR-125b-5p, hsa-miR-23b-3p	NM_207321
ACSS1	hsa-miR-106b-5p, hsa-miR-125b-5p, hsa-miR-23b-3p	NM_032501, NM_001252677, NM_001252676	MIRT046084
ACSS2	hsa-miR-106b-5p, hsa-miR-23b-3p, hsa-miR-30d-5p	NM_018677, NM_001076552
ACSS3	hsa-miR-23b-3p	NM_024560, NM_001330242	MIRT539515
ACTA2	hsa-miR-106b-5p, hsa-miR-23b-3p	NM_001613
ACTB	hsa-miR-23b-3p	NM_001101
ACTBL2	hsa-miR-106b-5p, hsa-miR-23b-3p	NM_001017992
ACTC1	hsa-miR-23b-3p, hsa-miR-30d-5p	NM_005159	MIRT784546
ACTG1	hsa-miR-125b-5p	NM_001199954
ACTG2	hsa-miR-23b-3p	NM_001615
ACTL10	hsa-miR-106b-5p, hsa-miR-23b-3p	NM_001024675
ACTL6A	hsa-miR-125b-5p, hsa-miR-23b-3p	NM_178042, NM_004301, NM_177989
ACTL6B	hsa-miR-106b-5p, hsa-miR-125b-5p, hsa-miR-23b-3p, hsa-miR-30d-5p	NM_016188
ACTL7B	hsa-miR-125b-5p	NM_006686
ACTL8	hsa-miR-125b-5p, hsa-miR-23b-3p	NM_030812, XM_011542212
ACTN1	hsa-miR-106b-5p, hsa-miR-125b-5p, hsa-miR-23b-3p	XM_017021723, XM_017021727, XM_017021728, XM_047431835, XM_047431837, NM_001102, NM_001130004, NM_001130005
ACTN2	hsa-miR-106b-5p, hsa-miR-23b-3p	NM_001278343, NM_001103
ACTN3	hsa-miR-23b-3p	NM_001258371, NM_001104
ACTN4	hsa-miR-106b-5p, hsa-miR-125b-5p, hsa-miR-23b-3p	NM_004924, XM_006723406, NM_001322033	MIRT046259
ACTR1A	hsa-miR-23b-3p	NM_005736
ACTR1B	hsa-miR-125b-5p, hsa-miR-30d-5p	NM_005735
ACTR2	hsa-miR-106b-5p, hsa-miR-125b-5p, hsa-miR-23b-3p, hsa-miR-30d-5p	NM_001005386, NM_005722	MIRT512324
ACTR3	hsa-miR-106b-5p, hsa-miR-125b-5p, hsa-miR-23b-3p	NM_001277140, NM_005721
ACTR3B	hsa-miR-125b-5p	NM_001040135, NM_001350940, NM_020445
ACTR5	hsa-miR-23b-3p	NM_024855
ACTR6	hsa-miR-106b-5p, hsa-miR-125b-5p	NM_022496
ACTR8	hsa-miR-106b-5p, hsa-miR-125b-5p	XM_011534249, NM_022899
ACTRT1	hsa-miR-106b-5p, hsa-miR-30d-5p	NM_138289
ACTRT2	hsa-miR-106b-5p, hsa-miR-125b-5p, hsa-miR-23b-3p, hsa-miR-30d-5p	NM_080431
ACTRT3	hsa-miR-125b-5p, hsa-miR-23b-3p	NM_032487
ACVR1	hsa-miR-106b-5p, hsa-miR-125b-5p, hsa-miR-30d-5p	NM_001105, NM_001347666, NM_001347663, NM_001347664, NM_001347665, NM_001347667
ACVR1B	hsa-miR-106b-5p, hsa-miR-125b-5p, hsa-miR-23b-3p	NM_020327, NM_020328, NM_004302, XM_017020201	MIRT065674
ACVR1C	hsa-miR-106b-5p, hsa-miR-30d-5p	NM_001111031, NM_001111032, NM_001111033, NM_145259
ACVR2A	hsa-miR-106b-5p, hsa-miR-23b-3p, hsa-miR-30d-5p	NM_001278579, NM_001278580, NM_001616
ACVR2B	hsa-miR-125b-5p, hsa-miR-23b-3p, hsa-miR-30d-5p	NM_001106	MIRT732500
ACVRL1	hsa-miR-106b-5p, hsa-miR-125b-5p, hsa-miR-23b-3p	NM_001077401, NM_000020
ACY1	hsa-miR-106b-5p, hsa-miR-23b-3p	NM_001198895, NM_001198897, NM_001198898, NM_000666, NM_001198896
ACYP1	hsa-miR-23b-3p	NM_001107
ADA2	hsa-miR-125b-5p, hsa-miR-23b-3p	NM_001282227, NM_001282229, NM_001282226, NM_177405, NM_001282225, NM_001282228, XM_011546133, XM_047441406
ADAD1	hsa-miR-106b-5p, hsa-miR-23b-3p	NM_001159285, NM_001159295, NM_139243
ADAD2	hsa-miR-23b-3p	NM_001145400, NM_139174
ADAL	hsa-miR-106b-5p, hsa-miR-125b-5p, hsa-miR-23b-3p, hsa-miR-30d-5p	XM_024449858, NM_001159280, NM_001324366, NM_001012969
ADAM10	hsa-miR-125b-5p, hsa-miR-23b-3p, hsa-miR-30d-5p	NM_001110
ADAM11	hsa-miR-125b-5p, hsa-miR-23b-3p, hsa-miR-30d-5p	NM_002390, NM_001318933
ADAM12	hsa-miR-106b-5p, hsa-miR-125b-5p, hsa-miR-23b-3p, hsa-miR-30d-5p	NM_021641, NM_003474, NM_001288973
ADAM15	hsa-miR-106b-5p, hsa-miR-125b-5p, hsa-miR-23b-3p	NM_001261464, NM_001261465, NM_003815, NM_207191, NM_207194, NM_207195, NM_207196, NM_207197, NM_001261466
ADAM17	hsa-miR-23b-3p	NM_001382777, NM_003183	MIRT705919
ADAM18	hsa-miR-125b-5p, hsa-miR-23b-3p, hsa-miR-30d-5p	NM_001190956, NM_014237, NM_001320313
ADAM19	hsa-miR-106b-5p, hsa-miR-125b-5p, hsa-miR-23b-3p, hsa-miR-30d-5p	XM_047417858, NM_033274
ADAM2	hsa-miR-106b-5p, hsa-miR-125b-5p, hsa-miR-23b-3p, hsa-miR-30d-5p	NM_001278113, NM_001278114, NM_001464, XM_011544480
ADAM20	hsa-miR-106b-5p, hsa-miR-23b-3p, hsa-miR-30d-5p	NM_003814
ADAM21	hsa-miR-106b-5p, hsa-miR-23b-3p	NM_003813
ADAM22	hsa-miR-106b-5p, hsa-miR-125b-5p, hsa-miR-23b-3p, hsa-miR-30d-5p	NM_001324418, NM_016351, NM_021722, NM_021723, NM_021721, NM_004194
ADAM23	hsa-miR-106b-5p, hsa-miR-125b-5p, hsa-miR-23b-3p	XM_011512086, NM_003812
ADAM28	hsa-miR-106b-5p, hsa-miR-125b-5p, hsa-miR-23b-3p, hsa-miR-30d-5p	XM_047421274, NM_014265, NM_021777	MIRT531700
ADAM29	hsa-miR-106b-5p, hsa-miR-23b-3p, hsa-miR-30d-5p	NM_001278127, NM_014269, NM_001278125, NM_001130704, NM_001130703, NM_001130705
ADAM30	hsa-miR-106b-5p, hsa-miR-125b-5p, hsa-miR-23b-3p, hsa-miR-30d-5p	NM_021794
ADAM32	hsa-miR-106b-5p, hsa-miR-23b-3p	NM_145004, XM_006716299, NM_001313994
ADAM7	hsa-miR-106b-5p, hsa-miR-23b-3p	NM_003817
ADAM8	hsa-miR-23b-3p	NM_001164490, NM_001109
ADAM9	hsa-miR-106b-5p, hsa-miR-23b-3p, hsa-miR-30d-5p	NM_003816, XM_047422390	MIRT705912
ADAMDEC1	hsa-miR-23b-3p	NM_001145272, NM_014479
ADAMTS1	hsa-miR-106b-5p, hsa-miR-125b-5p, hsa-miR-23b-3p, hsa-miR-30d-5p	NM_006988	MIRT002393
ADAMTS10	hsa-miR-125b-5p, hsa-miR-23b-3p	NM_001282352, NM_030957
ADAMTS12	hsa-miR-106b-5p, hsa-miR-125b-5p, hsa-miR-23b-3p	NM_030955, NM_001324512
ADAMTS13	hsa-miR-106b-5p, hsa-miR-23b-3p, hsa-miR-30d-5p	NM_139025, NM_139026, NM_139027
ADAMTS14	hsa-miR-106b-5p, hsa-miR-125b-5p, hsa-miR-23b-3p	NM_080722, NM_139155
ADAMTS16	hsa-miR-106b-5p, hsa-miR-125b-5p, hsa-miR-23b-3p	XM_047416875, NM_139056
ADAMTS17	hsa-miR-106b-5p, hsa-miR-125b-5p, hsa-miR-23b-3p	NM_139057, XM_005254872
ADAMTS18	hsa-miR-106b-5p, hsa-miR-125b-5p, hsa-miR-23b-3p	NM_199355
ADAMTS19	hsa-miR-106b-5p, hsa-miR-23b-3p, hsa-miR-30d-5p	NM_133638
ADAMTS2	hsa-miR-106b-5p, hsa-miR-125b-5p, hsa-miR-23b-3p	NM_014244, NM_021599
ADAMTS20	hsa-miR-106b-5p, hsa-miR-125b-5p, hsa-miR-23b-3p	NM_025003
ADAMTS3	hsa-miR-106b-5p, hsa-miR-30d-5p	NM_014243
ADAMTS4	hsa-miR-106b-5p, hsa-miR-125b-5p, hsa-miR-30d-5p	NM_005099
ADAMTS5	hsa-miR-106b-5p, hsa-miR-125b-5p, hsa-miR-23b-3p	NM_007038
ADAMTS6	hsa-miR-106b-5p, hsa-miR-125b-5p	NM_197941, XM_047416677
ADAMTS7	hsa-miR-23b-3p	NM_014272
ADAMTS8	hsa-miR-106b-5p, hsa-miR-23b-3p	NM_007037
ADAMTS9	hsa-miR-125b-5p, hsa-miR-23b-3p, hsa-miR-30d-5p	NM_001318781, NM_182920
ADAMTSL1	hsa-miR-106b-5p, hsa-miR-125b-5p, hsa-miR-23b-3p, hsa-miR-30d-5p	XM_011518064, XM_011518067, NM_001040272, NM_052866
ADAMTSL2	hsa-miR-106b-5p, hsa-miR-30d-5p	NM_001145320, NM_014694
ADAMTSL3	hsa-miR-106b-5p, hsa-miR-125b-5p, hsa-miR-23b-3p	NM_207517, XM_011521825, NM_001301110
ADAMTSL4	hsa-miR-106b-5p, hsa-miR-125b-5p, hsa-miR-23b-3p, hsa-miR-30d-5p	NM_001288608, NM_019032, NM_025008, XM_047422832, NM_001288607
ADAMTSL5	hsa-miR-125b-5p, hsa-miR-23b-3p	NM_213604
ADAP1	hsa-miR-106b-5p, hsa-miR-23b-3p	NM_001284310, NM_001284308, NM_001284311, NM_001284309, NM_006869
ADAP2	hsa-miR-23b-3p	NM_001346712, NM_018404
ADAR	hsa-miR-106b-5p, hsa-miR-125b-5p, hsa-miR-23b-3p, hsa-miR-30d-5p	NM_001365045, NM_001365046, NM_001365048, XM_047428405, NM_015840, NM_001193495, NM_001111, NM_001025107	MIRT482480
ADARB1	hsa-miR-106b-5p, hsa-miR-125b-5p, hsa-miR-23b-3p, hsa-miR-30d-5p	NM_015833, NM_015834, NM_001112, NM_001346687, XM_017028245, XM_017028251
ADARB2	hsa-miR-125b-5p, hsa-miR-23b-3p, hsa-miR-30d-5p	NM_018702
ADAT1	hsa-miR-106b-5p, hsa-miR-125b-5p, hsa-miR-23b-3p, hsa-miR-30d-5p	NM_012091, NM_001324445
ADAT2	hsa-miR-106b-5p, hsa-miR-125b-5p, hsa-miR-23b-3p	NM_001286259, NM_182503	MIRT539429
ADAT3	hsa-miR-23b-3p	NM_138422
ADCK1	hsa-miR-125b-5p, hsa-miR-23b-3p	NM_020421, NM_001142545
ADCK2	hsa-miR-106b-5p, hsa-miR-23b-3p	NM_052853
ADCK5	hsa-miR-23b-3p	NM_174922
ADCY1	hsa-miR-106b-5p, hsa-miR-125b-5p, hsa-miR-23b-3p, hsa-miR-30d-5p	NM_021116, NM_001281768
ADCY10	hsa-miR-125b-5p, hsa-miR-23b-3p, hsa-miR-30d-5p	NM_018417, NM_001167749, NM_001297772
ADCY2	hsa-miR-106b-5p, hsa-miR-23b-3p	NM_020546
ADCY3	hsa-miR-106b-5p, hsa-miR-125b-5p, hsa-miR-23b-3p	NM_001377132, NM_004036, NM_001320613, NM_001377131
ADCY4	hsa-miR-106b-5p, hsa-miR-125b-5p, hsa-miR-23b-3p	NM_001198592, NM_139247, NM_001198568
ADCY5	hsa-miR-125b-5p, hsa-miR-23b-3p, hsa-miR-30d-5p	XM_006713484, XM_047447361, XM_047447363, NM_183357, XM_006713483, XM_011512361, NM_001378259, NM_001199642
ADCY6	hsa-miR-106b-5p, hsa-miR-125b-5p, hsa-miR-23b-3p, hsa-miR-30d-5p	NM_001390830, NM_001390831, NM_015270
ADCY7	hsa-miR-106b-5p, hsa-miR-125b-5p, hsa-miR-23b-3p, hsa-miR-30d-5p	XM_047433555, XM_047433556, NM_001286057, NM_001114
ADCY8	hsa-miR-106b-5p, hsa-miR-125b-5p, hsa-miR-23b-3p, hsa-miR-30d-5p	NM_001115, XM_005250769
ADCY9	hsa-miR-125b-5p, hsa-miR-23b-3p, hsa-miR-30d-5p	NM_001116
ADCYAP1	hsa-miR-106b-5p, hsa-miR-23b-3p	NM_001099733, NM_001117
ADCYAP1R1	hsa-miR-106b-5p, hsa-miR-125b-5p, hsa-miR-23b-3p, hsa-miR-30d-5p	NM_001199635, NM_001199636, NM_001199637, NM_001118
ADD1	hsa-miR-106b-5p, hsa-miR-23b-3p	NM_001286645, NM_001354758, NM_014190, NM_001119, NM_014189	MIRT164727
ADD2	hsa-miR-106b-5p, hsa-miR-125b-5p, hsa-miR-23b-3p, hsa-miR-30d-5p	NM_017488, NM_001185054, NM_001617, NM_001185055
ADD3	hsa-miR-106b-5p, hsa-miR-23b-3p, hsa-miR-30d-5p	NM_019903, NM_016824, NM_001121	MIRT110338
ADGB	hsa-miR-106b-5p, hsa-miR-125b-5p, hsa-miR-23b-3p	NM_024694
ADGRA1	hsa-miR-106b-5p, hsa-miR-125b-5p, hsa-miR-23b-3p, hsa-miR-30d-5p	NM_001291085, NM_001083909
ADGRA2	hsa-miR-106b-5p, hsa-miR-125b-5p, hsa-miR-23b-3p	NM_032777
ADGRA3	hsa-miR-106b-5p, hsa-miR-23b-3p, hsa-miR-30d-5p	NM_145290, XM_047449704
ADGRB1	hsa-miR-125b-5p, hsa-miR-23b-3p, hsa-miR-30d-5p	XM_011517202, NM_001391985, NM_001702
ADGRB2	hsa-miR-106b-5p, hsa-miR-125b-5p, hsa-miR-23b-3p, hsa-miR-30d-5p	NM_001294335, NM_001364857, XM_047426188, XM_047426191, XM_017001901, XM_017001905, XM_017001909, XM_017001910
ADGRB3	hsa-miR-106b-5p, hsa-miR-23b-3p	NM_001704
ADGRD1	hsa-miR-106b-5p, hsa-miR-125b-5p, hsa-miR-23b-3p, hsa-miR-30d-5p	NM_198827, XM_011538212, NM_001330497
ADGRE1	hsa-miR-23b-3p, hsa-miR-30d-5p	NM_001256252, NM_001256253, NM_001256254, NM_001256255, NM_001974
ADGRE2	hsa-miR-106b-5p, hsa-miR-23b-3p, hsa-miR-30d-5p	XM_047438721, XM_047438722, XM_047438726, NM_001271052, NM_013447, XM_011527949, XM_011527953, XM_047438736
ADGRE3	hsa-miR-106b-5p, hsa-miR-30d-5p	NM_032571, NM_001289158, NM_001289159
ADGRE5	hsa-miR-23b-3p	NM_001784, NM_001025160
ADGRF1	hsa-miR-106b-5p, hsa-miR-125b-5p, hsa-miR-23b-3p, hsa-miR-30d-5p	XM_047418639, NM_025048, NM_153840
ADGRF3	hsa-miR-23b-3p, hsa-miR-30d-5p	NM_001321975, NM_001145168, NM_153835, NM_001145169, NM_001321971
ADGRF4	hsa-miR-106b-5p, hsa-miR-23b-3p, hsa-miR-30d-5p	NM_001347855, NM_153838
ADGRF5	hsa-miR-106b-5p, hsa-miR-125b-5p, hsa-miR-23b-3p, hsa-miR-30d-5p	NM_001098518, NM_015234
ADGRG1	hsa-miR-106b-5p, hsa-miR-125b-5p, hsa-miR-23b-3p, hsa-miR-30d-5p	XM_017023892, NM_201524, NM_201525, NM_001370429, NM_001370432, XM_005256248, NM_001145770, NM_001145772, NM_001145773, NM_001145774, NM_005682
ADGRG2	hsa-miR-106b-5p, hsa-miR-23b-3p, hsa-miR-30d-5p	NM_001184834, NM_001184837, NM_001079860, NM_001184833, NM_001184836, NM_001079858, NM_001079859, NM_005756
ADGRG3	hsa-miR-23b-3p	XM_047433782, NM_001308360, NM_170776
ADGRG4	hsa-miR-106b-5p, hsa-miR-23b-3p	NM_153834, XM_011531269
ADGRG6	hsa-miR-106b-5p, hsa-miR-125b-5p, hsa-miR-23b-3p, hsa-miR-30d-5p	NM_198569, NM_020455, NM_001032394, NM_001032395
ADGRG7	hsa-miR-106b-5p	NM_032787, NM_001308362
ADGRL1	hsa-miR-106b-5p, hsa-miR-125b-5p, hsa-miR-30d-5p	NM_014921, NM_001008701
ADGRL2	hsa-miR-106b-5p, hsa-miR-125b-5p, hsa-miR-23b-3p, hsa-miR-30d-5p	NM_012302, NM_001297704, NM_001297705, NM_001297706, NM_001366007, NM_001330645, NM_001350699, NM_001366002, NM_001366006, NM_001366009, XM_024454355, XM_047416105, XM_047416110, XM_047416118, NM_001393349, XM_005270668
ADGRL3	hsa-miR-106b-5p, hsa-miR-125b-5p, hsa-miR-23b-3p, hsa-miR-30d-5p	NM_001387546, NM_015236, NM_001322246, XM_047449944, NM_001371344, NM_001387533, NM_001387549, NM_001387552, XM_017007931, XM_017007940, XM_017007941, NM_001387526
ADGRL4	hsa-miR-30d-5p	NM_022159
ADGRV1	hsa-miR-106b-5p, hsa-miR-125b-5p, hsa-miR-23b-3p, hsa-miR-30d-5p	NM_032119
ADH1A	hsa-miR-125b-5p	NM_000667
ADH1B	hsa-miR-106b-5p, hsa-miR-125b-5p, hsa-miR-23b-3p, hsa-miR-30d-5p	NM_001286650, NM_000668
ADH4	hsa-miR-23b-3p	NM_001306172, NM_001306171, NM_000670
ADH5	hsa-miR-106b-5p, hsa-miR-125b-5p, hsa-miR-23b-3p	NM_000671	MIRT044260
ADH6	hsa-miR-106b-5p, hsa-miR-125b-5p, hsa-miR-23b-3p	NM_000672, NM_001102470
ADH7	hsa-miR-23b-3p	NM_001166504, NM_000673
ADI1	hsa-miR-125b-5p, hsa-miR-23b-3p, hsa-miR-30d-5p	NM_001306077, NM_018269
ADIG	hsa-miR-125b-5p, hsa-miR-23b-3p	NM_001393816, NM_001393817
ADIPOQ	hsa-miR-106b-5p, hsa-miR-125b-5p, hsa-miR-23b-3p, hsa-miR-30d-5p	NM_001177800, NM_004797
ADIPOR1	hsa-miR-125b-5p, hsa-miR-23b-3p, hsa-miR-30d-5p	NM_015999
ADIPOR2	hsa-miR-106b-5p, hsa-miR-125b-5p, hsa-miR-23b-3p, hsa-miR-30d-5p	NM_024551
ADIRF	hsa-miR-125b-5p	NM_006829
ADK	hsa-miR-106b-5p	XM_017015706
ADM	hsa-miR-30d-5p	NM_001124
ADM2	hsa-miR-106b-5p	NM_001369882
ADNP	hsa-miR-106b-5p, hsa-miR-125b-5p, hsa-miR-23b-3p	XM_047440074, XM_047440078, NM_181442, NM_001282531, NM_001282532, NM_015339
ADNP2	hsa-miR-106b-5p, hsa-miR-125b-5p, hsa-miR-23b-3p	NM_014913
ADO	hsa-miR-106b-5p, hsa-miR-23b-3p	NM_032804
ADORA1	hsa-miR-125b-5p, hsa-miR-23b-3p	NM_001365066, NM_000674, NM_001048230
ADORA2A	hsa-miR-106b-5p, hsa-miR-23b-3p	NM_001278498, NM_001278500, NM_001278497, NM_000675
ADORA2B	hsa-miR-23b-3p	NM_000676
ADORA3	hsa-miR-23b-3p	NM_001302678, NM_000677
ADPGK	hsa-miR-125b-5p, hsa-miR-23b-3p	NM_001365225
ADPRH	hsa-miR-106b-5p, hsa-miR-125b-5p, hsa-miR-23b-3p, hsa-miR-30d-5p	NM_001391992, NM_001125, NM_001291949
ADPRHL1	hsa-miR-125b-5p, hsa-miR-23b-3p, hsa-miR-30d-5p	NM_001375393, NM_001394807	MIRT488723
ADPRM	hsa-miR-23b-3p, hsa-miR-30d-5p	NM_020233
ADPRS	hsa-miR-125b-5p, hsa-miR-23b-3p	NM_017825
ADRA1A	hsa-miR-106b-5p, hsa-miR-125b-5p, hsa-miR-23b-3p, hsa-miR-30d-5p	NM_033302, NM_000680, NM_033304, NM_033303
ADRA1B	hsa-miR-125b-5p, hsa-miR-23b-3p	NM_000679
ADRA1D	hsa-miR-125b-5p, hsa-miR-23b-3p	NM_000678
ADRA2B	hsa-miR-23b-3p, hsa-miR-30d-5p	NM_000682
ADRA2C	hsa-miR-106b-5p, hsa-miR-125b-5p	NM_000683
ADRB1	hsa-miR-125b-5p, hsa-miR-23b-3p	NM_000684
ADRB2	hsa-miR-125b-5p, hsa-miR-23b-3p	NM_000024
ADRB3	hsa-miR-106b-5p, hsa-miR-125b-5p, hsa-miR-23b-3p	NM_000025
ADSL	hsa-miR-106b-5p, hsa-miR-125b-5p, hsa-miR-23b-3p	NM_001363840, XM_017028636, XM_011529977, XM_011529980, XM_017028637, NM_001123378, NM_000026
ADSS1	hsa-miR-106b-5p, hsa-miR-125b-5p, hsa-miR-23b-3p	NM_199165, NM_152328
ADSS2	hsa-miR-106b-5p, hsa-miR-30d-5p	NM_001126
ADTRP	hsa-miR-106b-5p, hsa-miR-30d-5p	NM_001143948, XM_011514959, NM_032744
AEBP1	hsa-miR-23b-3p	NM_001129
AEBP2	hsa-miR-106b-5p, hsa-miR-125b-5p, hsa-miR-23b-3p, hsa-miR-30d-5p	XM_017018806, NM_001267043, NM_153207, NM_001114176
AEN	hsa-miR-106b-5p, hsa-miR-125b-5p	NM_022767
AFAP1	hsa-miR-125b-5p, hsa-miR-23b-3p, hsa-miR-30d-5p	NM_198595, NM_001371090, XM_011513544, NM_001134647
AFAP1L1	hsa-miR-106b-5p, hsa-miR-125b-5p, hsa-miR-30d-5p	NM_001146337, NM_152406, NM_001323063
AFAP1L2	hsa-miR-106b-5p, hsa-miR-23b-3p, hsa-miR-30d-5p	NM_001351078, NM_001001936, NM_032550
AFDN	hsa-miR-125b-5p, hsa-miR-23b-3p	NM_001040000, XM_047418797, NM_001291964
AFF1	hsa-miR-106b-5p, hsa-miR-23b-3p, hsa-miR-30d-5p	NM_005935, NM_001166693, NM_001313959	MIRT243782
AFF2	hsa-miR-106b-5p, hsa-miR-125b-5p, hsa-miR-23b-3p, hsa-miR-30d-5p	NM_001169122, NM_001169124, NM_001170628, NM_002025
AFF3	hsa-miR-125b-5p, hsa-miR-23b-3p, hsa-miR-30d-5p	NM_001386135, NM_002285, XM_005263943, NM_001025108
AFF4	hsa-miR-106b-5p, hsa-miR-125b-5p, hsa-miR-23b-3p, hsa-miR-30d-5p	NM_014423	MIRT728372
AFG1L	hsa-miR-106b-5p, hsa-miR-23b-3p, hsa-miR-30d-5p	XM_047418558, NM_145315
AFG3L2	hsa-miR-106b-5p, hsa-miR-23b-3p	NM_006796
AFM	hsa-miR-30d-5p	NM_001133
AFMID	hsa-miR-23b-3p	NM_001145526, NM_001010982
AFTPH	hsa-miR-106b-5p, hsa-miR-125b-5p, hsa-miR-23b-3p	NM_001375969, NM_001375970, NM_001375971, NM_001375972, NM_001375973, NM_017657, NM_203437
AGA	hsa-miR-106b-5p, hsa-miR-125b-5p	NM_000027, XM_047449722
AGAP1	hsa-miR-106b-5p, hsa-miR-125b-5p, hsa-miR-23b-3p	XM_047443193, XM_005246059, XM_006712234, XM_006712235, NM_001037131, NM_001244888, NM_014914
AGAP2	hsa-miR-106b-5p, hsa-miR-125b-5p, hsa-miR-23b-3p, hsa-miR-30d-5p	NM_014770, XM_005268625, NM_001122772
AGAP3	hsa-miR-106b-5p, hsa-miR-125b-5p, hsa-miR-23b-3p	NM_031946, NM_001281300
AGAP4	hsa-miR-106b-5p	NM_001276343, NM_133446
AGAP5	hsa-miR-106b-5p	NM_001144000
AGAP9	hsa-miR-106b-5p	NM_001190810
AGBL1	hsa-miR-106b-5p, hsa-miR-125b-5p, hsa-miR-23b-3p, hsa-miR-30d-5p	NM_001386094, NM_152336
AGBL2	hsa-miR-106b-5p, hsa-miR-23b-3p	NM_024783
AGBL3	hsa-miR-106b-5p, hsa-miR-125b-5p, hsa-miR-23b-3p, hsa-miR-30d-5p	XM_047420318, XM_047420320, NM_178563, NM_001367818, NM_001367812
AGBL4	hsa-miR-125b-5p, hsa-miR-23b-3p	NM_032785
AGBL5	hsa-miR-106b-5p, hsa-miR-23b-3p	NM_021831, XM_047445374, NM_001035507
AGER	hsa-miR-106b-5p, hsa-miR-125b-5p, hsa-miR-23b-3p	NM_001206929, NM_001206934, NM_001206940, NM_001136, NM_172197
AGFG1	hsa-miR-106b-5p, hsa-miR-125b-5p, hsa-miR-23b-3p, hsa-miR-30d-5p	NM_004504, NM_001135187, NM_001135188, NM_001135189
AGFG2	hsa-miR-106b-5p, hsa-miR-23b-3p, hsa-miR-30d-5p	XM_047420308, NM_006076	MIRT169669
AGGF1	hsa-miR-106b-5p, hsa-miR-125b-5p, hsa-miR-23b-3p	NM_018046
AGK	hsa-miR-106b-5p, hsa-miR-125b-5p, hsa-miR-23b-3p	XM_024446835, NM_001364948, NM_018238
AGL	hsa-miR-106b-5p, hsa-miR-125b-5p, hsa-miR-23b-3p	NM_000028, NM_000643, NM_000644, NM_000646, NM_000642
AGMAT	hsa-miR-125b-5p, hsa-miR-23b-3p	NM_024758
AGMO	hsa-miR-106b-5p, hsa-miR-125b-5p	NM_001004320
AGO1	hsa-miR-106b-5p, hsa-miR-125b-5p, hsa-miR-23b-3p, hsa-miR-30d-5p	NM_001317122, NM_012199, NM_001317123	MIRT020459, MIRT047786
AGO2	hsa-miR-106b-5p, hsa-miR-125b-5p, hsa-miR-23b-3p, hsa-miR-30d-5p	NM_001164623, NM_012154	MIRT047789
AGO3	hsa-miR-106b-5p, hsa-miR-125b-5p, hsa-miR-23b-3p	NM_024852, NM_177422	MIRT524986
AGO4	hsa-miR-106b-5p, hsa-miR-125b-5p, hsa-miR-30d-5p	NM_017629
AGPAT1	hsa-miR-125b-5p, hsa-miR-23b-3p, hsa-miR-30d-5p	NM_001371437, NM_001371438, NM_032741, NM_001371439, NM_006411
AGPAT3	hsa-miR-106b-5p, hsa-miR-125b-5p, hsa-miR-23b-3p, hsa-miR-30d-5p	XM_047440919, NM_020132, XM_005261160, NM_001037553
AGPAT5	hsa-miR-106b-5p, hsa-miR-125b-5p	NM_018361
AGPS	hsa-miR-106b-5p, hsa-miR-125b-5p, hsa-miR-23b-3p, hsa-miR-30d-5p	XM_047446104, NM_003659, XM_011512041
AGR2	hsa-miR-106b-5p, hsa-miR-23b-3p	NM_006408
AGRP	hsa-miR-125b-5p	NM_001138
AGT	hsa-miR-106b-5p, hsa-miR-125b-5p	NM_001382817, NM_001384479
AGTPBP1	hsa-miR-106b-5p, hsa-miR-125b-5p, hsa-miR-23b-3p	NM_001330701, NM_015239, NM_001286717, NM_001286715
AGTR1	hsa-miR-23b-3p	NM_001382736, NM_004835, NM_009585, NM_032049, NM_000685
AGTR2	hsa-miR-125b-5p, hsa-miR-23b-3p	NM_001385624, NM_000686
AGXT	hsa-miR-23b-3p	NM_000030
AGXT2	hsa-miR-106b-5p, hsa-miR-125b-5p, hsa-miR-23b-3p	NM_031900, NM_001306173, XM_017009748
AHCTF1	hsa-miR-106b-5p, hsa-miR-125b-5p, hsa-miR-23b-3p, hsa-miR-30d-5p	XM_006711758, NM_001323342, NM_015446
AHCY	hsa-miR-106b-5p, hsa-miR-125b-5p	NM_000687, NM_001161766
AHCYL1	hsa-miR-106b-5p, hsa-miR-23b-3p, hsa-miR-30d-5p	NM_001242673, NM_001242675, NM_006621
AHCYL2	hsa-miR-106b-5p, hsa-miR-125b-5p, hsa-miR-23b-3p	NM_015328, NM_001130723, NM_001130720, NM_001130722
AHDC1	hsa-miR-106b-5p, hsa-miR-125b-5p, hsa-miR-23b-3p	NM_001029882, XM_047418017, NM_001371928, XM_005245851
AHI1	hsa-miR-106b-5p, hsa-miR-125b-5p, hsa-miR-30d-5p	NM_001134830, NM_001350503, NM_001350504, XM_047418943, XM_011535910, NM_001134831, NM_017651, XM_047418940, XM_017010979, XM_024446480, XM_047418944, XM_047418946, NM_001134832
AHNAK	hsa-miR-125b-5p, hsa-miR-23b-3p, hsa-miR-30d-5p	NM_024060, NM_001620
AHNAK2	hsa-miR-106b-5p, hsa-miR-125b-5p, hsa-miR-23b-3p	NM_138420, NM_001350929
AHR	hsa-miR-125b-5p, hsa-miR-23b-3p, hsa-miR-30d-5p	NM_001621
AHRR	hsa-miR-106b-5p, hsa-miR-125b-5p, hsa-miR-30d-5p	NM_001377236, NM_001377239	MIRT438200
AHSA1	hsa-miR-125b-5p, hsa-miR-23b-3p	NM_001321441, NM_012111
AHSG	hsa-miR-106b-5p, hsa-miR-125b-5p, hsa-miR-23b-3p	NM_001622, NM_001354571
AICDA	hsa-miR-125b-5p, hsa-miR-30d-5p	NM_001330343, NM_020661, XM_011520773
AIDA	hsa-miR-106b-5p, hsa-miR-30d-5p	NM_022831
AIF1	hsa-miR-106b-5p, hsa-miR-125b-5p	NM_032955, NM_001623
AIF1L	hsa-miR-125b-5p, hsa-miR-23b-3p, hsa-miR-30d-5p	NM_031426, NM_001185095, NM_001185096
AIFM1	hsa-miR-125b-5p, hsa-miR-23b-3p, hsa-miR-30d-5p	NM_001130846, NM_001130847
AIFM2	hsa-miR-125b-5p, hsa-miR-30d-5p	NM_001198696, NM_032797
AIFM3	hsa-miR-23b-3p	NM_001146288, NM_144704
AIG1	hsa-miR-106b-5p, hsa-miR-125b-5p, hsa-miR-23b-3p, hsa-miR-30d-5p	NM_001366347, NM_001366351, NM_001366358, NM_001363721, NM_001286589, NM_001286588, NM_016108
AIM2	hsa-miR-125b-5p	NM_001348247
AIMP1	hsa-miR-106b-5p, hsa-miR-125b-5p, hsa-miR-23b-3p	NM_001142416, NM_004757, XM_047416410
AIMP2	hsa-miR-106b-5p	NM_006303, NM_001326607, NM_001326610
AIP	hsa-miR-125b-5p	NM_001302959, NM_001302960
AIPL1	hsa-miR-106b-5p, hsa-miR-125b-5p	NM_014336, NM_001285403, NM_001285400, NM_001285399, NM_001033054, NM_001033055
AIRE	hsa-miR-30d-5p	NM_000383
AJAP1	hsa-miR-106b-5p, hsa-miR-23b-3p, hsa-miR-30d-5p	NM_018836
AJM1	hsa-miR-125b-5p, hsa-miR-23b-3p	NM_001080482
AJUBA	hsa-miR-125b-5p, hsa-miR-30d-5p	NM_198086, NM_032876
AK1	hsa-miR-106b-5p, hsa-miR-125b-5p, hsa-miR-23b-3p, hsa-miR-30d-5p	NM_000476, NM_001318122
AK2	hsa-miR-106b-5p, hsa-miR-125b-5p, hsa-miR-23b-3p	NM_013411, NM_001319141, NM_001625, NM_001319142, NM_001319143
AK3	hsa-miR-106b-5p	NM_016282, NM_001199853, NM_001199855, NM_001199852
AK4	hsa-miR-106b-5p, hsa-miR-125b-5p, hsa-miR-23b-3p, hsa-miR-30d-5p	XM_047449174, NM_001005353, NM_013410, NM_203464
AK5	hsa-miR-106b-5p, hsa-miR-125b-5p, hsa-miR-23b-3p	NM_174858, NM_012093
AK6	hsa-miR-125b-5p	NM_001015891
AK7	hsa-miR-106b-5p, hsa-miR-125b-5p, hsa-miR-23b-3p, hsa-miR-30d-5p	NM_152327
AK8	hsa-miR-125b-5p, hsa-miR-23b-3p, hsa-miR-30d-5p	NM_001317959
AK9	hsa-miR-106b-5p, hsa-miR-125b-5p, hsa-miR-23b-3p	NM_001145128, NM_145025
AKAIN1	hsa-miR-125b-5p, hsa-miR-30d-5p	NM_001145194
AKAP1	hsa-miR-106b-5p, hsa-miR-125b-5p, hsa-miR-23b-3p	NM_001370424, NM_001242902, NM_001242903, XM_047436868, NM_003488, XM_047436869
AKAP10	hsa-miR-23b-3p	NM_007202, NM_001330152
AKAP11	hsa-miR-106b-5p, hsa-miR-125b-5p, hsa-miR-23b-3p, hsa-miR-30d-5p	NM_016248	MIRT020469, MIRT023479
AKAP12	hsa-miR-106b-5p, hsa-miR-125b-5p, hsa-miR-23b-3p	NM_005100, NM_144497, NM_001370346
AKAP13	hsa-miR-106b-5p, hsa-miR-125b-5p, hsa-miR-23b-3p, hsa-miR-30d-5p	NM_001270546, NM_006738, NM_007200
AKAP14	hsa-miR-23b-3p	NM_178813, NM_001008534, NM_001008535
AKAP17A	hsa-miR-23b-3p	NM_005088
AKAP3	hsa-miR-106b-5p, hsa-miR-23b-3p	NM_001278309, NM_006422
AKAP4	hsa-miR-125b-5p, hsa-miR-23b-3p, hsa-miR-30d-5p	NM_139289, NM_003886
AKAP5	hsa-miR-106b-5p, hsa-miR-125b-5p, hsa-miR-23b-3p	NM_004857
AKAP6	hsa-miR-106b-5p, hsa-miR-125b-5p, hsa-miR-30d-5p	NM_004274
AKAP7	hsa-miR-106b-5p, hsa-miR-125b-5p	NM_001376570, NM_004842, NM_138633, NM_016377
AKAP8L	hsa-miR-125b-5p, hsa-miR-23b-3p	NM_014371, NM_001291478
AKAP9	hsa-miR-106b-5p, hsa-miR-125b-5p, hsa-miR-23b-3p	NM_147185, NM_005751, NM_001379277
AKIP1	hsa-miR-106b-5p, hsa-miR-23b-3p	NM_001206646, NM_001206647, NM_001206648, NM_020642, XM_017018011, XM_047427261
AKIRIN1	hsa-miR-106b-5p, hsa-miR-23b-3p	NM_024595, NM_001136275
AKIRIN2	hsa-miR-125b-5p, hsa-miR-23b-3p	NM_018064
AKNA	hsa-miR-106b-5p, hsa-miR-125b-5p, hsa-miR-23b-3p, hsa-miR-30d-5p	NM_030767, NM_001317952, NM_001317950, XM_011519066
AKNAD1	hsa-miR-106b-5p, hsa-miR-125b-5p	NM_152763
AKR1A1	hsa-miR-23b-3p, hsa-miR-30d-5p	NM_153326, NM_006066, NM_001202413
AKR1B1	hsa-miR-125b-5p, hsa-miR-23b-3p	NM_001628
AKR1B10	hsa-miR-106b-5p, hsa-miR-125b-5p, hsa-miR-23b-3p	NM_020299
AKR1B15	hsa-miR-125b-5p, hsa-miR-23b-3p	NM_001080538, NM_001367820, NM_001367821
AKR1C1	hsa-miR-106b-5p, hsa-miR-23b-3p, hsa-miR-30d-5p	NM_001353
AKR1C2	hsa-miR-125b-5p, hsa-miR-23b-3p, hsa-miR-30d-5p	NM_001393392, NM_001321027, NM_001135241
AKR1C3	hsa-miR-106b-5p, hsa-miR-23b-3p	NM_001253909, NM_001253908, NM_003739
AKR1C4	hsa-miR-23b-3p	NM_001818
AKR1C8	hsa-miR-106b-5p, hsa-miR-30d-5p	NM_001395972
AKR1D1	hsa-miR-125b-5p, hsa-miR-23b-3p	NM_001190906, NM_001190907, NM_005989
AKR1E2	hsa-miR-23b-3p	NM_001271021, NM_001040177
AKR7A2	hsa-miR-106b-5p, hsa-miR-125b-5p, hsa-miR-23b-3p	NM_003689, NM_001320979	MIRT462128
AKT1	hsa-miR-125b-5p, hsa-miR-23b-3p, hsa-miR-30d-5p	XM_047431073, NM_001382430, NM_005163, NM_001014431, XM_047431071, NM_001014432	MIRT004363
AKT1S1	hsa-miR-125b-5p	NM_001098633, NM_001278159
AKT2	hsa-miR-106b-5p, hsa-miR-125b-5p, hsa-miR-23b-3p, hsa-miR-30d-5p	NM_001330511, XM_047438397, NM_001243028, NM_001626
AKT3	hsa-miR-106b-5p, hsa-miR-125b-5p, hsa-miR-23b-3p, hsa-miR-30d-5p	XM_024447938, NM_005465, XM_047420641, NM_001370074, XM_024446892, NM_181690, NM_001206729
AKTIP	hsa-miR-106b-5p, hsa-miR-125b-5p, hsa-miR-23b-3p	NM_022476, NM_001308325, NM_001012398	MIRT441241
ALAD	hsa-miR-125b-5p, hsa-miR-23b-3p, hsa-miR-30d-5p	NM_000031, NM_001003945
ALAS1	hsa-miR-125b-5p, hsa-miR-23b-3p	NM_000688
ALAS2	hsa-miR-106b-5p, hsa-miR-125b-5p, hsa-miR-23b-3p	NM_000032, NM_001037967, NM_001037968
ALB	hsa-miR-23b-3p, hsa-miR-30d-5p	NM_000477
ALCAM	hsa-miR-106b-5p, hsa-miR-23b-3p	NM_001243280, NM_001627, NM_001243283
ALDH16A1	hsa-miR-125b-5p, hsa-miR-23b-3p	XM_047438163, NM_153329, NM_001145396
ALDH18A1	hsa-miR-106b-5p, hsa-miR-23b-3p, hsa-miR-30d-5p	NM_001017423, NM_002860
ALDH1A1	hsa-miR-23b-3p	NM_000689
ALDH1A2	hsa-miR-106b-5p, hsa-miR-125b-5p, hsa-miR-23b-3p	NM_170696, NM_170697, NM_001206897, NM_003888
ALDH1A3	hsa-miR-106b-5p, hsa-miR-23b-3p, hsa-miR-30d-5p	NM_001293815, NM_000693
ALDH1B1	hsa-miR-125b-5p	NM_000692
ALDH1L1	hsa-miR-106b-5p, hsa-miR-125b-5p, hsa-miR-23b-3p	NM_012190, XM_011512355, NM_001270365, NM_001270364
ALDH1L2	hsa-miR-106b-5p, hsa-miR-125b-5p, hsa-miR-23b-3p	XM_047428407, NM_001034173
ALDH2	hsa-miR-106b-5p, hsa-miR-125b-5p, hsa-miR-23b-3p	NM_001204889, NM_000690
ALDH3A1	hsa-miR-106b-5p, hsa-miR-30d-5p	NM_001135167, NM_000691, NM_001135168, XM_047435595, NM_001330150
ALDH3A2	hsa-miR-125b-5p, hsa-miR-23b-3p, hsa-miR-30d-5p	NM_001369138, NM_001369139, NM_001369146, XM_047435622, NM_000382, NM_001031806
ALDH3B1	hsa-miR-106b-5p, hsa-miR-23b-3p, hsa-miR-30d-5p	NM_001290058, NM_001161473, NM_000694, NM_001030010
ALDH3B2	hsa-miR-106b-5p, hsa-miR-23b-3p, hsa-miR-30d-5p	NM_001393402, NM_001031615
ALDH4A1	hsa-miR-106b-5p, hsa-miR-125b-5p, hsa-miR-30d-5p	NM_170726, NM_001161504, NM_003748, NM_001319218
ALDH5A1	hsa-miR-106b-5p, hsa-miR-125b-5p	NM_170740, NM_001080, NM_001368954
ALDH6A1	hsa-miR-106b-5p, hsa-miR-125b-5p, hsa-miR-23b-3p	NM_001278593, NM_005589
ALDH7A1	hsa-miR-125b-5p, hsa-miR-23b-3p	NM_001202404, NM_001182
ALDH8A1	hsa-miR-106b-5p, hsa-miR-23b-3p	NM_170771, NM_001193480, NM_022568
ALDH9A1	hsa-miR-23b-3p	NM_000696
ALDOA	hsa-miR-125b-5p, hsa-miR-23b-3p	NM_001127617, NM_001243177, NM_184043	MIRT046363
ALDOB	hsa-miR-106b-5p, hsa-miR-30d-5p	NM_000035
ALDOC	hsa-miR-106b-5p, hsa-miR-30d-5p	NM_005165, XM_005257949
ALG1	hsa-miR-106b-5p, hsa-miR-125b-5p, hsa-miR-23b-3p	NM_001330504, XM_017023457, NM_019109
ALG10B	hsa-miR-106b-5p	NM_001013620
ALG11	hsa-miR-106b-5p, hsa-miR-125b-5p, hsa-miR-23b-3p	NM_001004127
ALG12	hsa-miR-106b-5p	NM_024105
ALG13	hsa-miR-106b-5p, hsa-miR-23b-3p, hsa-miR-30d-5p	NM_001257230, NM_001099922, NM_001324293, NM_001257239, NM_018466, NM_001168385, NM_001324290, NM_001324294
ALG14	hsa-miR-106b-5p, hsa-miR-125b-5p, hsa-miR-23b-3p	NM_144988
ALG1L2	hsa-miR-106b-5p, hsa-miR-125b-5p	NM_001136152
ALG2	hsa-miR-125b-5p, hsa-miR-23b-3p	XM_047423996, NM_033087
ALG3	hsa-miR-106b-5p, hsa-miR-23b-3p	NM_005787, NM_001006941
ALG5	hsa-miR-23b-3p	XM_047430283
ALG6	hsa-miR-106b-5p, hsa-miR-125b-5p, hsa-miR-30d-5p	NM_013339
ALG8	hsa-miR-23b-3p	XM_047427578, XM_005274247, NM_001007027
ALG9	hsa-miR-106b-5p, hsa-miR-125b-5p, hsa-miR-23b-3p, hsa-miR-30d-5p	NM_024740, NM_001077690, NM_001077691, NM_001077692	MIRT482068
ALK	hsa-miR-106b-5p, hsa-miR-125b-5p, hsa-miR-23b-3p, hsa-miR-30d-5p	NM_001353765, NM_004304
ALKBH1	hsa-miR-23b-3p	NM_006020
ALKBH2	hsa-miR-23b-3p	NM_001205179
ALKBH3	hsa-miR-106b-5p, hsa-miR-23b-3p, hsa-miR-30d-5p	NM_139178
ALKBH4	hsa-miR-23b-3p	NM_017621
ALKBH6	hsa-miR-106b-5p, hsa-miR-23b-3p, hsa-miR-30d-5p	XM_047439567, NM_032878, NM_001297701, NM_198867
ALKBH8	hsa-miR-106b-5p, hsa-miR-125b-5p, hsa-miR-23b-3p	NM_001301010, NM_138775
ALLC	hsa-miR-30d-5p	NM_018436
ALMS1	hsa-miR-125b-5p, hsa-miR-23b-3p, hsa-miR-30d-5p	NM_015120, NM_001378454
ALOX12	hsa-miR-30d-5p	NM_000697
ALOX12B	hsa-miR-106b-5p, hsa-miR-125b-5p, hsa-miR-23b-3p	NM_001139
ALOX15	hsa-miR-106b-5p, hsa-miR-30d-5p	NM_001140
ALOX15B	hsa-miR-106b-5p, hsa-miR-125b-5p	NM_001141, NM_001039130, NM_001039131
ALOX5	hsa-miR-23b-3p	NM_001256154, NM_000698
ALOXE3	hsa-miR-23b-3p, hsa-miR-30d-5p	NM_021628
ALPG	hsa-miR-23b-3p, hsa-miR-30d-5p	NM_031313
ALPI	hsa-miR-23b-3p, hsa-miR-30d-5p	NM_001631
ALPK1	hsa-miR-106b-5p, hsa-miR-125b-5p, hsa-miR-30d-5p	NM_001253884, NM_025144, NM_001102406
ALPK2	hsa-miR-106b-5p, hsa-miR-125b-5p, hsa-miR-23b-3p	NM_052947
ALPK3	hsa-miR-106b-5p, hsa-miR-125b-5p, hsa-miR-23b-3p, hsa-miR-30d-5p	NM_020778
ALPL	hsa-miR-125b-5p, hsa-miR-23b-3p	NM_001177520, NM_001127501
ALPP	hsa-miR-106b-5p, hsa-miR-23b-3p	NM_001632
ALS2	hsa-miR-106b-5p, hsa-miR-125b-5p, hsa-miR-23b-3p, hsa-miR-30d-5p	NM_020919, XM_017004569, XM_017004572, XM_047445241, XM_017004570, NM_001135745
ALS2CL	hsa-miR-125b-5p, hsa-miR-23b-3p	NM_001190707, NM_147129
ALX3	hsa-miR-106b-5p, hsa-miR-23b-3p	NM_006492
ALX4	hsa-miR-106b-5p, hsa-miR-125b-5p, hsa-miR-23b-3p	NM_021926
AMACR	hsa-miR-106b-5p, hsa-miR-23b-3p	NM_014324, NM_203382, NM_001167595
AMBN	hsa-miR-106b-5p, hsa-miR-125b-5p	NM_016519
AMBP	hsa-miR-23b-3p	NM_001633
AMBRA1	hsa-miR-106b-5p, hsa-miR-125b-5p, hsa-miR-23b-3p	NM_001367468, NM_001387011, NM_001300731, NM_017749, NM_001267783
AMD1	hsa-miR-106b-5p, hsa-miR-23b-3p	NM_001287216, NM_001634, NM_001393406, NM_001287215
AMDHD1	hsa-miR-23b-3p	NM_152435
AMDHD2	hsa-miR-106b-5p, hsa-miR-125b-5p, hsa-miR-23b-3p	NM_001330449, XM_017023264, NM_015944, NM_001145815
AMER1	hsa-miR-106b-5p, hsa-miR-125b-5p, hsa-miR-23b-3p, hsa-miR-30d-5p	NM_152424
AMER2	hsa-miR-106b-5p, hsa-miR-23b-3p, hsa-miR-30d-5p	NM_152704, NM_199138
AMER3	hsa-miR-106b-5p, hsa-miR-125b-5p, hsa-miR-23b-3p, hsa-miR-30d-5p	NM_152698, NM_001105194
AMFR	hsa-miR-106b-5p, hsa-miR-125b-5p, hsa-miR-23b-3p	NM_001144
AMHR2	hsa-miR-125b-5p, hsa-miR-23b-3p	NM_020547, NM_001164690, NM_001164691
AMIGO1	hsa-miR-106b-5p, hsa-miR-23b-3p, hsa-miR-30d-5p	XM_011541812, NM_020703
AMIGO2	hsa-miR-106b-5p, hsa-miR-30d-5p	NM_001143668, NM_181847, NM_001370299
AMIGO3	hsa-miR-106b-5p, hsa-miR-125b-5p	NM_198722
AMMECR1	hsa-miR-106b-5p, hsa-miR-125b-5p, hsa-miR-30d-5p	NM_001171689, NM_001025580, NM_015365
AMMECR1L	hsa-miR-106b-5p, hsa-miR-125b-5p, hsa-miR-23b-3p, hsa-miR-30d-5p	XM_005263804, XM_005263807, NM_001199140, NM_031445, XM_047445956
AMN	hsa-miR-106b-5p	NM_030943
AMOT	hsa-miR-106b-5p, hsa-miR-125b-5p, hsa-miR-23b-3p, hsa-miR-30d-5p	NM_001113490, NM_133265
AMOTL1	hsa-miR-106b-5p, hsa-miR-125b-5p, hsa-miR-30d-5p	NM_130847, NM_001301007
AMOTL2	hsa-miR-106b-5p, hsa-miR-23b-3p	NM_001363943, NM_016201, NM_001278683, NM_001278685
AMPD1	hsa-miR-23b-3p	NM_001172626, NM_000036
AMPD2	hsa-miR-106b-5p, hsa-miR-23b-3p	NM_139156, NM_001368809, NM_001257361
AMPD3	hsa-miR-106b-5p, hsa-miR-23b-3p, hsa-miR-30d-5p	NM_001172431, NM_000480, NM_001025389, NM_001025390, NM_001172430
AMPH	hsa-miR-125b-5p, hsa-miR-23b-3p	NM_001635, NM_139316
AMT	hsa-miR-106b-5p, hsa-miR-125b-5p, hsa-miR-30d-5p	NM_001164711, NM_000481, NM_001164710, NM_001164712
AMY1A	hsa-miR-125b-5p, hsa-miR-23b-3p	NM_004038
AMY1B	hsa-miR-125b-5p, hsa-miR-23b-3p	NM_001386925, NM_001008218
AMY1C	hsa-miR-125b-5p, hsa-miR-23b-3p	NM_001008219
AMY2A	hsa-miR-125b-5p	NM_000699
AMY2B	hsa-miR-125b-5p, hsa-miR-23b-3p	NM_001387437, NM_020978
AMZ1	hsa-miR-106b-5p, hsa-miR-23b-3p	NM_133463, NM_001384743, NM_001284355
AMZ2	hsa-miR-106b-5p, hsa-miR-23b-3p	NM_001346471, NM_016627, NM_001289056, NM_001033572, NM_001346473, NM_001346477, NM_001033569
ANAPC1	hsa-miR-106b-5p, hsa-miR-125b-5p, hsa-miR-23b-3p, hsa-miR-30d-5p	NM_022662, XM_017004713
ANAPC10	hsa-miR-106b-5p, hsa-miR-125b-5p, hsa-miR-23b-3p, hsa-miR-30d-5p	NM_014885, NM_001256707, NM_001256710, XM_047449505, NM_001256706
ANAPC11	hsa-miR-23b-3p	NM_016476, NM_001289414, NM_001289415, NM_001289416, NM_001289417, NM_001002244, NM_001002245, NM_001002246, NM_001002247, NM_001002249
ANAPC13	hsa-miR-106b-5p, hsa-miR-23b-3p	NM_001242374, NM_001242375, NM_015391
ANAPC15	hsa-miR-106b-5p, hsa-miR-125b-5p, hsa-miR-23b-3p	NM_001278494, NM_001393436, NM_001278489, NM_001330321, NM_001278485, NM_001278486, NM_001278488, NM_001278490
ANAPC16	hsa-miR-106b-5p, hsa-miR-125b-5p, hsa-miR-23b-3p	NM_001242546, NM_001242548, NM_173473	MIRT002382
ANAPC2	hsa-miR-106b-5p	NM_013366
ANAPC4	hsa-miR-106b-5p, hsa-miR-23b-3p	NM_001286756
ANAPC5	hsa-miR-106b-5p	NM_001137559, NM_001330489, NM_016237
ANAPC7	hsa-miR-106b-5p, hsa-miR-125b-5p, hsa-miR-23b-3p	NM_016238, NM_001137664	MIRT044330
ANG	hsa-miR-23b-3p	NM_001145
ANGEL1	hsa-miR-106b-5p, hsa-miR-23b-3p	NM_015305
ANGEL2	hsa-miR-106b-5p, hsa-miR-125b-5p, hsa-miR-23b-3p, hsa-miR-30d-5p	NM_144567, NM_001300757, NM_001300758
ANGPT1	hsa-miR-106b-5p, hsa-miR-23b-3p	NM_001199859, NM_001146, NM_001314051
ANGPT2	hsa-miR-125b-5p	NM_001118888, NM_001147, NM_001118887	MIRT733867
ANGPT4	hsa-miR-23b-3p	NM_015985
ANGPTL1	hsa-miR-106b-5p	NM_001376763, NM_004673
ANGPTL2	hsa-miR-106b-5p, hsa-miR-125b-5p, hsa-miR-23b-3p	NM_012098
ANGPTL3	hsa-miR-125b-5p, hsa-miR-23b-3p	NM_014495
ANGPTL4	hsa-miR-125b-5p, hsa-miR-30d-5p	NM_139314, NM_001039667
ANGPTL6	hsa-miR-125b-5p	NM_001321411, NM_031917
ANGPTL7	hsa-miR-23b-3p	NM_021146
ANGPTL8	hsa-miR-23b-3p	NM_018687
ANHX	hsa-miR-106b-5p, hsa-miR-23b-3p	NM_001191054, NM_001372060
ANK1	hsa-miR-106b-5p, hsa-miR-125b-5p, hsa-miR-23b-3p	NM_020476, NM_020478, NM_020480, NM_001142445, NM_001142446, NM_000037
ANK2	hsa-miR-106b-5p, hsa-miR-125b-5p, hsa-miR-23b-3p, hsa-miR-30d-5p	NM_001354278, NM_001354279, NM_001354280, NM_001354281, NM_001354282, NM_001354228, NM_001354232, NM_001354241, NM_001354245, NM_001354258, NM_001354268, NM_020977, NM_001148, NM_001386166, NM_001354240, NM_001354243, NM_001354249, NM_001354253, NM_001354255, NM_001354257, NM_001354260, NM_001354262, NM_001354264, NM_001354266, NM_001354267, NM_001354270, NM_001354271, NM_001354274, NM_001354275,…
ANK3	hsa-miR-106b-5p, hsa-miR-125b-5p, hsa-miR-23b-3p, hsa-miR-30d-5p	NM_001204403, NM_001204404, NM_001149, NM_001320874, NM_020987
ANKAR	hsa-miR-106b-5p, hsa-miR-23b-3p	NM_144708, XM_047443453, NM_001378068
ANKDD1A	hsa-miR-106b-5p, hsa-miR-125b-5p, hsa-miR-23b-3p, hsa-miR-30d-5p	NM_182703
ANKDD1B	hsa-miR-125b-5p, hsa-miR-23b-3p, hsa-miR-30d-5p	XM_047417686, NM_001276713, XM_011543618
ANKEF1	hsa-miR-106b-5p, hsa-miR-125b-5p, hsa-miR-23b-3p	NM_198798, NM_022096
ANKFN1	hsa-miR-106b-5p, hsa-miR-23b-3p	NM_001370326, XM_011524428, NM_153228
ANKFY1	hsa-miR-106b-5p, hsa-miR-125b-5p, hsa-miR-23b-3p, hsa-miR-30d-5p	NM_001257999, NM_016376, NM_001330063	MIRT044335
ANKH	hsa-miR-106b-5p, hsa-miR-125b-5p	NM_054027	MIRT095725
ANKHD1	hsa-miR-23b-3p, hsa-miR-30d-5p	NM_001197030, NM_017747, NM_017978, NM_024668
ANKHD1-EIF4EBP3	hsa-miR-23b-3p, hsa-miR-30d-5p	NM_020690
ANKIB1	hsa-miR-106b-5p, hsa-miR-23b-3p	NM_019004	MIRT104400
ANKK1	hsa-miR-106b-5p, hsa-miR-30d-5p	NM_178510
ANKLE1	hsa-miR-106b-5p	NM_001278443, NM_001278444, NM_152363, NM_001278445
ANKLE2	hsa-miR-30d-5p	NM_015114
ANKMY1	hsa-miR-106b-5p, hsa-miR-125b-5p, hsa-miR-23b-3p, hsa-miR-30d-5p	NM_001354026, NM_001393480, NM_001393484, NM_001282780, NM_001282771, NM_016552, NM_017844, NM_001308375, NM_001282781
ANKMY2	hsa-miR-23b-3p	NM_020319
ANKRA2	hsa-miR-106b-5p, hsa-miR-125b-5p, hsa-miR-23b-3p	NM_023039
ANKRD1	hsa-miR-125b-5p	NM_014391
ANKRD10	hsa-miR-125b-5p, hsa-miR-23b-3p	NM_017664, NM_001286721, XM_024449381
ANKRD11	hsa-miR-106b-5p, hsa-miR-23b-3p, hsa-miR-30d-5p	NM_001256182, NM_001256183, NM_013275
ANKRD12	hsa-miR-125b-5p, hsa-miR-23b-3p, hsa-miR-30d-5p	NM_001204056, NM_015208
ANKRD13A	hsa-miR-23b-3p, hsa-miR-30d-5p	NM_033121
ANKRD13B	hsa-miR-125b-5p, hsa-miR-23b-3p	XM_017024176, NM_152345
ANKRD13C	hsa-miR-125b-5p, hsa-miR-23b-3p	NM_030816, XM_006710929
ANKRD13D	hsa-miR-106b-5p, hsa-miR-23b-3p	NM_207354
ANKRD16	hsa-miR-106b-5p	NM_019046, NM_001009941, NM_001009943
ANKRD17	hsa-miR-106b-5p, hsa-miR-125b-5p, hsa-miR-23b-3p	NM_198889, NM_015574, NM_032217, NM_001286771	MIRT023473
ANKRD18A	hsa-miR-106b-5p, hsa-miR-125b-5p, hsa-miR-23b-3p	NM_001331100, NM_147195
ANKRD18B	hsa-miR-125b-5p, hsa-miR-23b-3p, hsa-miR-30d-5p	NM_001393611
ANKRD2	hsa-miR-106b-5p	NM_001346793, NM_020349, NM_001129981, NM_001291219
ANKRD20A1	hsa-miR-106b-5p, hsa-miR-125b-5p	NM_032250
ANKRD22	hsa-miR-23b-3p, hsa-miR-30d-5p	NM_144590
ANKRD23	hsa-miR-125b-5p, hsa-miR-23b-3p	NM_144994
ANKRD24	hsa-miR-23b-3p, hsa-miR-30d-5p	NM_001393556, NM_001393985, NM_133475
ANKRD26	hsa-miR-106b-5p	NM_014915, NM_001256053
ANKRD27	hsa-miR-106b-5p	NM_032139
ANKRD28	hsa-miR-106b-5p, hsa-miR-125b-5p, hsa-miR-23b-3p, hsa-miR-30d-5p	NM_001349278, NM_015199, NM_001195098, NM_001349285
ANKRD29	hsa-miR-106b-5p, hsa-miR-125b-5p, hsa-miR-23b-3p	NM_173505, NM_001308238, XM_047437308
ANKRD30A	hsa-miR-106b-5p, hsa-miR-23b-3p	NM_052997
ANKRD30B	hsa-miR-23b-3p, hsa-miR-30d-5p	NM_001367607
ANKRD30BL	hsa-miR-125b-5p, hsa-miR-23b-3p	XM_047444913, NM_001358416
ANKRD31	hsa-miR-125b-5p, hsa-miR-23b-3p	NM_001372053, NM_001164443
ANKRD33	hsa-miR-23b-3p	NM_182608
ANKRD33B	hsa-miR-106b-5p, hsa-miR-125b-5p, hsa-miR-23b-3p	NM_001164440	MIRT238178, MIRT256243
ANKRD34A	hsa-miR-106b-5p, hsa-miR-125b-5p, hsa-miR-30d-5p	NM_001039888
ANKRD34B	hsa-miR-125b-5p, hsa-miR-23b-3p	NM_001004441
ANKRD34C	hsa-miR-23b-3p	NM_001146341
ANKRD35	hsa-miR-125b-5p, hsa-miR-23b-3p, hsa-miR-30d-5p	NM_001280799, NM_144698
ANKRD36	hsa-miR-106b-5p, hsa-miR-125b-5p, hsa-miR-23b-3p	XM_047444227, XM_006712514, NM_001354587
ANKRD36B	hsa-miR-106b-5p, hsa-miR-125b-5p	NM_025190
ANKRD36C	hsa-miR-106b-5p	NM_001393982
ANKRD37	hsa-miR-106b-5p, hsa-miR-30d-5p	XM_017008176
ANKRD39	hsa-miR-125b-5p	NM_016466
ANKRD40CL	hsa-miR-106b-5p, hsa-miR-125b-5p	XM_047436336, NM_001358683	MIRT020419
ANKRD42	hsa-miR-106b-5p, hsa-miR-125b-5p, hsa-miR-30d-5p	NM_001300976, NM_001300977, NM_182603, NM_001300972, NM_001300973, NM_001300975
ANKRD44	hsa-miR-106b-5p, hsa-miR-125b-5p, hsa-miR-23b-3p	NM_001367497, NM_001195144, XM_047446288, XM_047446290
ANKRD45	hsa-miR-125b-5p, hsa-miR-23b-3p, hsa-miR-30d-5p	NM_198493
ANKRD46	hsa-miR-106b-5p, hsa-miR-125b-5p, hsa-miR-23b-3p, hsa-miR-30d-5p	NM_198401, NM_001270379, NM_001270377, NM_001270378
ANKRD50	hsa-miR-106b-5p, hsa-miR-125b-5p, hsa-miR-23b-3p, hsa-miR-30d-5p	NM_020337, NM_001167882	MIRT481889
ANKRD52	hsa-miR-106b-5p, hsa-miR-125b-5p, hsa-miR-23b-3p	NM_173595	MIRT441225
ANKRD53	hsa-miR-106b-5p, hsa-miR-23b-3p	XM_047445905, NM_024933, NM_001369683, NM_001115116
ANKRD54	hsa-miR-106b-5p, hsa-miR-125b-5p	NM_138797, XM_047441139, NM_001363839, XM_011529882
ANKRD55	hsa-miR-106b-5p, hsa-miR-23b-3p	NM_024669
ANKRD6	hsa-miR-23b-3p	NM_014942, NM_001242809, NM_001242811, NM_001242813, NM_001242814
ANKRD60	hsa-miR-106b-5p, hsa-miR-125b-5p, hsa-miR-23b-3p, hsa-miR-30d-5p	NM_001304369
ANKRD61	hsa-miR-106b-5p, hsa-miR-23b-3p	NM_001271700
ANKRD62	hsa-miR-125b-5p, hsa-miR-23b-3p	NM_001277333
ANKRD63	hsa-miR-125b-5p, hsa-miR-30d-5p	NM_001190479
ANKRD65	hsa-miR-125b-5p, hsa-miR-30d-5p	NM_001145210, NM_001375659, NM_001243535, NM_001243536
ANKRD66	hsa-miR-106b-5p	NM_001162435
ANKRD7	hsa-miR-23b-3p, hsa-miR-30d-5p	NM_019644
ANKRD9	hsa-miR-106b-5p, hsa-miR-125b-5p, hsa-miR-23b-3p	NM_001348651, NM_001348652, NM_152326
ANKS1A	hsa-miR-106b-5p, hsa-miR-125b-5p, hsa-miR-23b-3p	NM_015245, XM_024446383
ANKS1B	hsa-miR-106b-5p, hsa-miR-125b-5p, hsa-miR-23b-3p, hsa-miR-30d-5p	NM_001352193, NM_001204069, NM_001204070, NM_001204066, NM_001204068, NM_001352222, NM_001204067, NM_001352186, XM_047429167, NM_181670, NM_152788, NM_001204081
ANKS3	hsa-miR-23b-3p	XM_011522373
ANKS4B	hsa-miR-106b-5p, hsa-miR-125b-5p, hsa-miR-30d-5p	NM_145865	MIRT694957
ANKS6	hsa-miR-106b-5p, hsa-miR-125b-5p, hsa-miR-23b-3p, hsa-miR-30d-5p	NM_173551
ANKUB1	hsa-miR-106b-5p, hsa-miR-125b-5p, hsa-miR-23b-3p	NM_001315506, NM_001144960
ANKZF1	hsa-miR-106b-5p, hsa-miR-125b-5p, hsa-miR-23b-3p	NM_001282792, NM_001042410, NM_018089
ANLN	hsa-miR-106b-5p, hsa-miR-23b-3p	NM_001284301, NM_018685
ANO1	hsa-miR-106b-5p, hsa-miR-125b-5p, hsa-miR-30d-5p	XM_047427187, NM_001378092, XM_011545131, NM_018043
ANO10	hsa-miR-106b-5p, hsa-miR-125b-5p, hsa-miR-23b-3p, hsa-miR-30d-5p	NM_018075, NM_001204831, NM_001204832, NM_001204833, NM_001204834
ANO2	hsa-miR-106b-5p, hsa-miR-125b-5p, hsa-miR-23b-3p	NM_001278597, NM_001278596, NM_001364791
ANO3	hsa-miR-106b-5p, hsa-miR-125b-5p, hsa-miR-23b-3p	NM_001313726, NM_031418, NM_001313727
ANO4	hsa-miR-106b-5p, hsa-miR-23b-3p	NM_178826, NM_001286615, XM_011537911
ANO5	hsa-miR-106b-5p	NM_213599, XM_005252820, XM_005252821, XM_011519949
ANO6	hsa-miR-106b-5p, hsa-miR-23b-3p, hsa-miR-30d-5p	NM_001204803, NM_001142678, XM_005268706, XM_005268707, NM_001025356, NM_001142679
ANO7	hsa-miR-106b-5p, hsa-miR-23b-3p	XM_047444604, NM_001370694
ANO9	hsa-miR-23b-3p, hsa-miR-30d-5p	NM_001347882, NM_001012302
ANOS1	hsa-miR-106b-5p, hsa-miR-23b-3p	NM_000216
ANP32A	hsa-miR-106b-5p, hsa-miR-125b-5p, hsa-miR-23b-3p	NM_006305
ANP32B	hsa-miR-23b-3p, hsa-miR-30d-5p	NM_006401
ANP32D	hsa-miR-125b-5p, hsa-miR-23b-3p	NM_012404
ANP32E	hsa-miR-125b-5p, hsa-miR-23b-3p, hsa-miR-30d-5p	NM_001280560, NM_030920, NM_001136478, NM_001136479
ANPEP	hsa-miR-106b-5p, hsa-miR-125b-5p	NM_001381923, NM_001150
ANTKMT	hsa-miR-23b-3p	NM_001271285, NM_023933
ANTXR1	hsa-miR-106b-5p, hsa-miR-125b-5p, hsa-miR-23b-3p, hsa-miR-30d-5p	NM_032208, XM_017005075, NM_018153, NM_053034
ANTXR2	hsa-miR-106b-5p, hsa-miR-125b-5p, hsa-miR-23b-3p, hsa-miR-30d-5p	NM_001286781, NM_058172, NM_001286780, NM_001145794
ANTXRL	hsa-miR-106b-5p, hsa-miR-23b-3p	NM_001278688
ANXA1	hsa-miR-106b-5p, hsa-miR-125b-5p, hsa-miR-23b-3p	NM_000700
ANXA10	hsa-miR-106b-5p	NM_007193
ANXA11	hsa-miR-106b-5p, hsa-miR-125b-5p, hsa-miR-23b-3p	NM_001278409, NM_001157, NM_145868, NM_145869
ANXA13	hsa-miR-125b-5p, hsa-miR-23b-3p	NM_004306, NM_001003954
ANXA2	hsa-miR-106b-5p, hsa-miR-23b-3p	NM_001136015, NM_004039, XM_017022092, NM_001002857, NM_001002858
ANXA2R	hsa-miR-106b-5p, hsa-miR-125b-5p, hsa-miR-23b-3p	NM_001382352, NM_001014279
ANXA4	hsa-miR-106b-5p	NM_001153, NM_001320700
ANXA5	hsa-miR-125b-5p	NM_001154
ANXA6	hsa-miR-106b-5p, hsa-miR-125b-5p, hsa-miR-23b-3p, hsa-miR-30d-5p	NM_001193544, NM_001155, NM_001363114
ANXA7	hsa-miR-106b-5p, hsa-miR-125b-5p, hsa-miR-23b-3p	NM_001156, NM_004034
ANXA8	hsa-miR-106b-5p, hsa-miR-125b-5p, hsa-miR-23b-3p	NM_001271702, NM_001271703, NM_001040084
ANXA8L1	hsa-miR-106b-5p, hsa-miR-125b-5p, hsa-miR-23b-3p	NM_001278923, NM_001098845, NM_001278924
ANXA9	hsa-miR-23b-3p	NM_003568
AOAH	hsa-miR-23b-3p	NM_001637, NM_001177506
AOC1	hsa-miR-106b-5p, hsa-miR-23b-3p	NM_001272072, NM_001091, XM_047420128
AOC2	hsa-miR-23b-3p, hsa-miR-30d-5p	NM_001158, NM_009590
AOC3	hsa-miR-125b-5p, hsa-miR-23b-3p, hsa-miR-30d-5p	XM_024451015, NM_003734, NM_001277731, NM_001277732
AOPEP	hsa-miR-125b-5p, hsa-miR-23b-3p, hsa-miR-30d-5p	NM_001193331, NM_001193329, NM_032823
AOX1	hsa-miR-106b-5p, hsa-miR-125b-5p, hsa-miR-23b-3p, hsa-miR-30d-5p	NM_001159
AP1AR	hsa-miR-125b-5p, hsa-miR-23b-3p, hsa-miR-30d-5p	NM_018569, NM_001128426
AP1B1	hsa-miR-106b-5p, hsa-miR-23b-3p, hsa-miR-30d-5p	NM_001166019, NM_001127, NM_145730
AP1G1	hsa-miR-106b-5p, hsa-miR-125b-5p, hsa-miR-23b-3p	NM_001128, NM_001030007	MIRT044261
AP1G2	hsa-miR-125b-5p	NM_001354675, NM_001282474
AP1M1	hsa-miR-106b-5p, hsa-miR-30d-5p	NM_001130524, NM_032493
AP1S1	hsa-miR-23b-3p, hsa-miR-30d-5p	NM_001283
AP1S2	hsa-miR-106b-5p, hsa-miR-125b-5p, hsa-miR-30d-5p	NM_001272071, NM_003916, NM_001369007, NM_001369008, NM_001368994
AP1S3	hsa-miR-106b-5p, hsa-miR-125b-5p	XM_011510600, NM_001039569
AP2A1	hsa-miR-106b-5p, hsa-miR-125b-5p, hsa-miR-23b-3p, hsa-miR-30d-5p	NM_014203, NM_130787
AP2A2	hsa-miR-106b-5p, hsa-miR-125b-5p, hsa-miR-23b-3p	NM_012305, NM_001242837, XM_011519930
AP2B1	hsa-miR-106b-5p, hsa-miR-125b-5p, hsa-miR-23b-3p, hsa-miR-30d-5p	NM_001282, XM_005257938, NM_001030006, XM_017024287, XM_047435512, XM_005257941	MIRT044360
AP2M1	hsa-miR-125b-5p, hsa-miR-23b-3p	NM_004068, NM_001025205, NM_001311198
AP2S1	hsa-miR-106b-5p, hsa-miR-125b-5p, hsa-miR-23b-3p, hsa-miR-30d-5p	NM_021575, NM_004069, NM_001301078, NM_001301076, NM_001301081
AP3B1	hsa-miR-106b-5p, hsa-miR-125b-5p, hsa-miR-23b-3p, hsa-miR-30d-5p	XM_005248619, NM_001271769, NM_003664
AP3B2	hsa-miR-106b-5p, hsa-miR-23b-3p	NM_001278511, NM_004644, NM_001278512
AP3D1	hsa-miR-106b-5p, hsa-miR-125b-5p, hsa-miR-23b-3p	NM_001374799, NM_001261826, NM_003938
AP3M1	hsa-miR-106b-5p, hsa-miR-23b-3p	NM_207012, NM_012095
AP3M2	hsa-miR-106b-5p, hsa-miR-125b-5p, hsa-miR-23b-3p, hsa-miR-30d-5p	XM_047421275, NM_001134296, NM_006803
AP3S1	hsa-miR-125b-5p, hsa-miR-23b-3p	NM_001284, NM_001318093, NM_001002924
AP3S2	hsa-miR-106b-5p, hsa-miR-23b-3p, hsa-miR-30d-5p	NM_005829
AP4B1	hsa-miR-106b-5p, hsa-miR-125b-5p, hsa-miR-23b-3p	NM_006594, NM_001308312, NM_001253852	MIRT046304
AP4E1	hsa-miR-106b-5p, hsa-miR-125b-5p, hsa-miR-23b-3p, hsa-miR-30d-5p	NM_001252127, NM_007347
AP4M1	hsa-miR-106b-5p, hsa-miR-23b-3p	NM_004722, NM_001363671, XM_047421028, XM_005250690
AP5B1	hsa-miR-106b-5p, hsa-miR-125b-5p, hsa-miR-23b-3p	NM_138368
AP5M1	hsa-miR-106b-5p, hsa-miR-125b-5p, hsa-miR-23b-3p, hsa-miR-30d-5p	NM_018229, XM_011536940
AP5S1	hsa-miR-106b-5p, hsa-miR-125b-5p, hsa-miR-23b-3p	NM_018347, NM_001204447, NM_001204446
AP5Z1	hsa-miR-106b-5p, hsa-miR-125b-5p, hsa-miR-23b-3p	NM_014855
APAF1	hsa-miR-106b-5p, hsa-miR-125b-5p, hsa-miR-23b-3p	NM_181861, NM_181868, NM_181869, NM_001160, NM_013229
APBA1	hsa-miR-106b-5p, hsa-miR-125b-5p, hsa-miR-23b-3p, hsa-miR-30d-5p	NM_001163
APBA2	hsa-miR-106b-5p, hsa-miR-125b-5p, hsa-miR-23b-3p, hsa-miR-30d-5p	NM_001130414, NM_001353788, NM_001353792, NM_001379685, NM_005503
APBB1	hsa-miR-106b-5p, hsa-miR-125b-5p, hsa-miR-23b-3p	NM_001257326, NM_001164, NM_145689, NM_001257320, NM_001257321, NM_001257319, NM_001257323
APBB2	hsa-miR-125b-5p, hsa-miR-23b-3p, hsa-miR-30d-5p	NM_001166050, NM_001166051, NM_001166052, NM_004307, NM_001330656, XM_047450188, NM_173075
APC	hsa-miR-106b-5p, hsa-miR-125b-5p	NM_001127510, NM_000038	MIRT007071, MIRT734087
APC2	hsa-miR-23b-3p	XM_006722609
APCDD1	hsa-miR-106b-5p, hsa-miR-23b-3p	NM_153000
APCDD1L	hsa-miR-125b-5p, hsa-miR-23b-3p, hsa-miR-30d-5p	NM_153360
APCS	hsa-miR-106b-5p, hsa-miR-125b-5p	NM_001639
APEH	hsa-miR-106b-5p, hsa-miR-23b-3p, hsa-miR-30d-5p	NM_001640
APEX1	hsa-miR-106b-5p, hsa-miR-125b-5p, hsa-miR-23b-3p	NM_080648, NM_080649, NM_001641
APEX2	hsa-miR-106b-5p, hsa-miR-125b-5p, hsa-miR-30d-5p	NM_014481
APH1A	hsa-miR-23b-3p, hsa-miR-30d-5p	NM_016022, NM_001243772
APH1B	hsa-miR-106b-5p	NM_001145646, XM_024450085, NM_031301
API5	hsa-miR-106b-5p, hsa-miR-30d-5p	NM_001142930, NM_001142931, NM_006595
APIP	hsa-miR-23b-3p, hsa-miR-30d-5p	XM_017017875, NM_015957
APLF	hsa-miR-125b-5p, hsa-miR-23b-3p, hsa-miR-30d-5p	NM_173545
APLN	hsa-miR-23b-3p	NM_017413
APLNR	hsa-miR-125b-5p, hsa-miR-23b-3p	NM_005161
APLP1	hsa-miR-30d-5p	NM_001024807
APLP2	hsa-miR-106b-5p, hsa-miR-30d-5p	NM_001642, NM_001243299, NM_001142277, NM_001142278	MIRT044252, MIRT705590
APMAP	hsa-miR-23b-3p	NM_020531
APOA1	hsa-miR-106b-5p, hsa-miR-23b-3p	NM_000039, XM_047426866, NM_001318017, NM_001318018
APOA2	hsa-miR-106b-5p	NM_001643
APOA4	hsa-miR-23b-3p, hsa-miR-30d-5p	NM_000482
APOA5	hsa-miR-23b-3p	NM_001371904
APOB	hsa-miR-106b-5p, hsa-miR-125b-5p, hsa-miR-23b-3p, hsa-miR-30d-5p	NM_000384
APOBEC1	hsa-miR-125b-5p, hsa-miR-23b-3p	NM_001644
APOBEC2	hsa-miR-23b-3p	NM_006789
APOBEC3A	hsa-miR-23b-3p	NM_145699
APOBEC3C	hsa-miR-125b-5p	NM_014508
APOBEC3D	hsa-miR-125b-5p	NM_001363781
APOBEC3F	hsa-miR-23b-3p, hsa-miR-30d-5p	NM_145298
APOBEC3G	hsa-miR-23b-3p	NM_021822
APOBEC3H	hsa-miR-23b-3p	NM_181773
APOBEC4	hsa-miR-125b-5p, hsa-miR-23b-3p	NM_203454
APOBR	hsa-miR-125b-5p, hsa-miR-23b-3p, hsa-miR-30d-5p	NM_018690
APOC1	hsa-miR-23b-3p	NM_001645, NM_001379687
APOC2	hsa-miR-125b-5p	NM_000483
APOD	hsa-miR-125b-5p	NM_001647
APOE	hsa-miR-23b-3p	NM_000041
APOF	hsa-miR-106b-5p, hsa-miR-125b-5p, hsa-miR-23b-3p	NM_001638
APOH	hsa-miR-106b-5p	NM_000042	MIRT634104
APOL1	hsa-miR-23b-3p	NM_001136540, NM_001136541, NM_145343, NM_003661
APOL2	hsa-miR-23b-3p	NM_145637
APOL3	hsa-miR-106b-5p, hsa-miR-125b-5p, hsa-miR-23b-3p, hsa-miR-30d-5p	NM_145641, NM_145642, NM_145639, NM_145640, NM_001393606
APOL4	hsa-miR-106b-5p, hsa-miR-23b-3p, hsa-miR-30d-5p	NM_145661, XM_047441505, NM_001386885, NM_030643, NM_145660
APOL5	hsa-miR-23b-3p	NM_030642
APOL6	hsa-miR-106b-5p, hsa-miR-125b-5p, hsa-miR-23b-3p, hsa-miR-30d-5p	NM_030641
APOLD1	hsa-miR-106b-5p, hsa-miR-23b-3p, hsa-miR-30d-5p	NM_030817, NM_001130415
APOO	hsa-miR-125b-5p	XM_017029837, NM_024122
APOOL	hsa-miR-106b-5p	NM_198450
APP	hsa-miR-106b-5p, hsa-miR-125b-5p, hsa-miR-23b-3p, hsa-miR-30d-5p	NM_201413, NM_000484, NM_001136016, NM_201414, NM_001204301, NM_001136129, NM_001136130, NM_001136131	MIRT000373
APPBP2	hsa-miR-106b-5p, hsa-miR-23b-3p, hsa-miR-30d-5p	NM_006380
APPL1	hsa-miR-125b-5p	NM_012096
APPL2	hsa-miR-106b-5p, hsa-miR-23b-3p	NM_001251905, NM_018171, NM_001251904
APRT	hsa-miR-106b-5p	NM_000485
APTX	hsa-miR-125b-5p, hsa-miR-23b-3p	NM_001195248, NM_001195252, NM_001368998, NM_001368999, NM_001369001, NM_001369003, NM_001369005, NM_175069, NM_175073, NM_001370669, NM_001195249, NM_001195250, NM_001195254
AQP1	hsa-miR-106b-5p, hsa-miR-30d-5p	NM_198098
AQP10	hsa-miR-125b-5p, hsa-miR-23b-3p	NM_080429
AQP11	hsa-miR-106b-5p, hsa-miR-23b-3p	NM_173039
AQP12B	hsa-miR-23b-3p	NM_001102467
AQP2	hsa-miR-125b-5p, hsa-miR-23b-3p, hsa-miR-30d-5p	NM_000486
AQP3	hsa-miR-125b-5p, hsa-miR-23b-3p	NM_004925, NM_001318144, XM_047423348
AQP4	hsa-miR-106b-5p, hsa-miR-23b-3p	NM_001317384, NM_001650, NM_001317387, NM_004028
AQP5	hsa-miR-125b-5p	NM_001651
AQP6	hsa-miR-125b-5p, hsa-miR-30d-5p	NM_001652
AQP7	hsa-miR-125b-5p, hsa-miR-23b-3p, hsa-miR-30d-5p	NM_001318156, NM_001170, NM_001318157, NM_001318158
AQP7B	hsa-miR-106b-5p	XM_006712884, XM_017005468, XM_017005469
AQP8	hsa-miR-106b-5p, hsa-miR-125b-5p, hsa-miR-23b-3p	NM_001169
AQP9	hsa-miR-23b-3p	NM_001320636, NM_020980
AQR	hsa-miR-106b-5p, hsa-miR-125b-5p, hsa-miR-23b-3p	NM_014691
AR	hsa-miR-106b-5p, hsa-miR-125b-5p, hsa-miR-23b-3p, hsa-miR-30d-5p	NM_000044, NM_001348061, NM_001348063, NM_001348064
ARAF	hsa-miR-125b-5p, hsa-miR-23b-3p, hsa-miR-30d-5p	NM_001654
ARAP1	hsa-miR-106b-5p, hsa-miR-125b-5p, hsa-miR-23b-3p, hsa-miR-30d-5p	NM_001369489, NM_001040118, NM_015242, NM_001135190
ARAP2	hsa-miR-106b-5p, hsa-miR-125b-5p, hsa-miR-23b-3p	NM_015230	MIRT441212
ARAP3	hsa-miR-125b-5p, hsa-miR-23b-3p	XM_047417513, NM_022481, XM_011537677
ARC	hsa-miR-125b-5p	NM_015193
ARCN1	hsa-miR-106b-5p, hsa-miR-125b-5p, hsa-miR-23b-3p, hsa-miR-30d-5p	NM_001655, NM_001142281	MIRT129139
AREL1	hsa-miR-106b-5p, hsa-miR-125b-5p, hsa-miR-23b-3p	XM_047432020, XM_006720344, XM_011537415, NM_001039479, XM_005268244
ARF1	hsa-miR-106b-5p, hsa-miR-23b-3p	NM_001024228, NM_001658, NM_001024226, NM_001024227
ARF3	hsa-miR-106b-5p, hsa-miR-125b-5p, hsa-miR-23b-3p	NM_001659	MIRT045938
ARF4	hsa-miR-30d-5p	NM_001660
ARF6	hsa-miR-106b-5p, hsa-miR-125b-5p	NM_001663
ARFGAP1	hsa-miR-106b-5p, hsa-miR-125b-5p, hsa-miR-23b-3p	NM_018209, NM_001281482, NM_001281484, NM_175609, NM_001281483
ARFGAP2	hsa-miR-125b-5p, hsa-miR-23b-3p, hsa-miR-30d-5p	NM_001242832, XM_005253168, NM_032389
ARFGAP3	hsa-miR-125b-5p	NM_014570, NM_001142293
ARFGEF1	hsa-miR-106b-5p, hsa-miR-125b-5p, hsa-miR-23b-3p	NM_006421
ARFGEF2	hsa-miR-106b-5p, hsa-miR-23b-3p	XM_047439832, NM_006420, XM_005260252
ARFGEF3	hsa-miR-106b-5p, hsa-miR-125b-5p, hsa-miR-23b-3p, hsa-miR-30d-5p	NM_020340
ARFIP1	hsa-miR-106b-5p, hsa-miR-125b-5p, hsa-miR-23b-3p	NM_001025593, NM_001025595, NM_014447, NM_001287431	MIRT023478
ARFIP2	hsa-miR-106b-5p, hsa-miR-125b-5p, hsa-miR-23b-3p	NM_001242854, NM_001242855, NM_001242856, NM_012402, NM_001376558
ARFRP1	hsa-miR-125b-5p, hsa-miR-23b-3p, hsa-miR-30d-5p	NM_001267549, NM_001267548, XM_011528482, NM_001267546, NM_001267545, NM_001267547
ARG1	hsa-miR-125b-5p	NM_001369020
ARG2	hsa-miR-23b-3p	NM_001172
ARGFX	hsa-miR-125b-5p, hsa-miR-23b-3p	NM_001012659
ARGLU1	hsa-miR-23b-3p	NM_018011
ARHGAP1	hsa-miR-106b-5p, hsa-miR-125b-5p, hsa-miR-23b-3p	XM_024448520, NM_004308	MIRT441203
ARHGAP10	hsa-miR-106b-5p, hsa-miR-125b-5p, hsa-miR-30d-5p	NM_024605
ARHGAP11A	hsa-miR-106b-5p, hsa-miR-125b-5p, hsa-miR-23b-3p, hsa-miR-30d-5p	NM_199357, NM_014783, NM_001286479, NM_001286480
ARHGAP11A-SCG5	hsa-miR-106b-5p, hsa-miR-125b-5p, hsa-miR-23b-3p	NM_001368319
ARHGAP12	hsa-miR-125b-5p, hsa-miR-23b-3p	NM_018287, NM_001270695, NM_001270696, NM_001270697, NM_001270699
ARHGAP17	hsa-miR-106b-5p, hsa-miR-125b-5p, hsa-miR-23b-3p	NM_018054, NM_001006634
ARHGAP18	hsa-miR-125b-5p, hsa-miR-23b-3p	NM_033515
ARHGAP19	hsa-miR-106b-5p, hsa-miR-125b-5p, hsa-miR-23b-3p	NM_001256423, NM_032900, NM_001204300
ARHGAP20	hsa-miR-106b-5p, hsa-miR-125b-5p, hsa-miR-30d-5p	NM_001258415, NM_001384657, NM_001258416, NM_001258417, NM_020809, XM_005271628, NM_001258418
ARHGAP21	hsa-miR-106b-5p, hsa-miR-125b-5p, hsa-miR-23b-3p	NM_020824, NM_001367448, NM_001367451, NM_001367455, XM_047425563
ARHGAP22	hsa-miR-125b-5p	NM_001256024, NM_021226
ARHGAP23	hsa-miR-106b-5p, hsa-miR-125b-5p, hsa-miR-30d-5p	NM_001199417, XM_011525076
ARHGAP24	hsa-miR-106b-5p, hsa-miR-23b-3p	NM_001025616, NM_001287805, NM_031305, NM_001042669
ARHGAP25	hsa-miR-125b-5p, hsa-miR-23b-3p, hsa-miR-30d-5p	XM_011533209, XM_011533210, NM_001007231
ARHGAP26	hsa-miR-106b-5p, hsa-miR-125b-5p	NM_001349547, NM_015071, NM_001135608
ARHGAP27	hsa-miR-106b-5p, hsa-miR-125b-5p, hsa-miR-23b-3p, hsa-miR-30d-5p	NM_001385385, NM_174919, NM_001385384, NM_001282290, NM_001385390, NM_001385394
ARHGAP28	hsa-miR-106b-5p	NM_001366230, NM_001010000, XM_047437802
ARHGAP29	hsa-miR-106b-5p, hsa-miR-125b-5p, hsa-miR-23b-3p	NM_004815
ARHGAP30	hsa-miR-106b-5p, hsa-miR-125b-5p, hsa-miR-23b-3p, hsa-miR-30d-5p	NM_001025598, NM_001287602, NM_181720
ARHGAP31	hsa-miR-106b-5p, hsa-miR-23b-3p, hsa-miR-30d-5p	NM_020754
ARHGAP32	hsa-miR-106b-5p, hsa-miR-125b-5p, hsa-miR-23b-3p, hsa-miR-30d-5p	NM_014715, NM_001142685, NM_001378024
ARHGAP33	hsa-miR-106b-5p, hsa-miR-125b-5p, hsa-miR-23b-3p	NM_052948, NM_001366178, NM_001172630
ARHGAP35	hsa-miR-106b-5p, hsa-miR-125b-5p, hsa-miR-23b-3p, hsa-miR-30d-5p	NM_004491	MIRT151857
ARHGAP36	hsa-miR-106b-5p, hsa-miR-30d-5p	NM_001330651, NM_001282607, NM_144967
ARHGAP39	hsa-miR-106b-5p	NM_025251, NM_001308208
ARHGAP4	hsa-miR-125b-5p, hsa-miR-23b-3p, hsa-miR-30d-5p	NM_001666, NM_001164741
ARHGAP40	hsa-miR-125b-5p	NM_001164431
ARHGAP42	hsa-miR-106b-5p, hsa-miR-23b-3p	NM_152432
ARHGAP44	hsa-miR-125b-5p, hsa-miR-23b-3p, hsa-miR-30d-5p	NM_014859, NM_001321166, NM_001321167, XM_005256891
ARHGAP45	hsa-miR-125b-5p	NM_012292, NM_001258328, NM_001282334, NM_001282335, NM_001321232
ARHGAP5	hsa-miR-106b-5p, hsa-miR-125b-5p, hsa-miR-23b-3p, hsa-miR-30d-5p	XM_017021288, XM_005267635, NM_001030055
ARHGAP6	hsa-miR-106b-5p, hsa-miR-125b-5p, hsa-miR-23b-3p	NM_013423, NM_006125, NM_013427
ARHGAP8	hsa-miR-106b-5p	NM_181335, NM_001198726, NM_001017526
ARHGAP9	hsa-miR-106b-5p, hsa-miR-23b-3p, hsa-miR-30d-5p	NM_001080156, NM_032496, XM_011538659, NM_001080157, NM_001319850, NM_001319851
ARHGDIB	hsa-miR-23b-3p	NM_001175, NM_001321420, NM_001321423
ARHGDIG	hsa-miR-106b-5p	NM_001176
ARHGEF1	hsa-miR-125b-5p, hsa-miR-23b-3p, hsa-miR-30d-5p	NM_001396004, NM_198977, NM_004706
ARHGEF10	hsa-miR-106b-5p, hsa-miR-125b-5p, hsa-miR-23b-3p	NM_014629, NM_001308152, NM_001308153, XM_047422462, XM_017014003
ARHGEF10L	hsa-miR-106b-5p, hsa-miR-125b-5p, hsa-miR-23b-3p, hsa-miR-30d-5p	NM_018125, NM_001011722, XM_005245929
ARHGEF11	hsa-miR-106b-5p, hsa-miR-125b-5p, hsa-miR-23b-3p	NM_198236, NM_014784
ARHGEF12	hsa-miR-125b-5p, hsa-miR-23b-3p, hsa-miR-30d-5p	NM_015313, NM_001198665, NM_001301084
ARHGEF15	hsa-miR-106b-5p, hsa-miR-125b-5p, hsa-miR-23b-3p	NM_173728, NM_025014
ARHGEF16	hsa-miR-106b-5p, hsa-miR-23b-3p	XM_024446454, XM_024446455, NM_014448
ARHGEF17	hsa-miR-125b-5p, hsa-miR-23b-3p, hsa-miR-30d-5p	NM_014786
ARHGEF18	hsa-miR-106b-5p, hsa-miR-23b-3p	NM_001130955, NM_001367823, NM_001367824	MIRT152371
ARHGEF19	hsa-miR-106b-5p, hsa-miR-125b-5p, hsa-miR-23b-3p	NM_153213
ARHGEF2	hsa-miR-106b-5p, hsa-miR-125b-5p, hsa-miR-23b-3p, hsa-miR-30d-5p	NM_001162383, NM_001162384, NM_004723
ARHGEF25	hsa-miR-106b-5p, hsa-miR-30d-5p	NM_182947, NM_001111270
ARHGEF26	hsa-miR-106b-5p, hsa-miR-125b-5p, hsa-miR-23b-3p, hsa-miR-30d-5p	NM_001251962, NM_015595, NM_001251963
ARHGEF28	hsa-miR-106b-5p, hsa-miR-125b-5p, hsa-miR-23b-3p, hsa-miR-30d-5p	NM_001177693, NM_001080479, NM_001388078, NM_001244364
ARHGEF3	hsa-miR-106b-5p, hsa-miR-125b-5p, hsa-miR-23b-3p, hsa-miR-30d-5p	NM_001377415, NM_001128615, NM_001128616, NM_019555, NM_001289698
ARHGEF33	hsa-miR-106b-5p, hsa-miR-23b-3p	NM_001145451
ARHGEF35	hsa-miR-106b-5p, hsa-miR-125b-5p, hsa-miR-23b-3p	NM_001368318, NM_001003702
ARHGEF37	hsa-miR-106b-5p, hsa-miR-23b-3p, hsa-miR-30d-5p	NM_001001669
ARHGEF38	hsa-miR-23b-3p	NM_001242729, NM_017700
ARHGEF39	hsa-miR-23b-3p	NM_032818
ARHGEF4	hsa-miR-106b-5p, hsa-miR-125b-5p, hsa-miR-23b-3p, hsa-miR-30d-5p	NM_001367493, NM_001375900, NM_001375904, NM_015320
ARHGEF40	hsa-miR-125b-5p, hsa-miR-23b-3p	NM_018071
ARHGEF5	hsa-miR-106b-5p, hsa-miR-125b-5p, hsa-miR-23b-3p, hsa-miR-30d-5p	NM_005435
ARHGEF6	hsa-miR-106b-5p, hsa-miR-125b-5p, hsa-miR-23b-3p	NM_004840, NM_001306177
ARHGEF7	hsa-miR-106b-5p, hsa-miR-125b-5p, hsa-miR-23b-3p	NM_001354051, NM_001354060, NM_003899, NM_001113511, NM_001113512, NM_001113513, NM_145735, NM_001320852, NM_001320854, XM_047430747, NM_001354046	MIRT441195
ARHGEF9	hsa-miR-106b-5p, hsa-miR-125b-5p, hsa-miR-23b-3p, hsa-miR-30d-5p	NM_001353921, NM_001353924, NM_001353927, NM_015185, NM_001173479, NM_001173480, NM_001353923, NM_001369030, NM_001369033, NM_001369034, NM_001369035, NM_001369036, NM_001369037, NM_001369040
ARID1A	hsa-miR-106b-5p, hsa-miR-125b-5p, hsa-miR-23b-3p, hsa-miR-30d-5p	NM_006015, NM_139135
ARID1B	hsa-miR-106b-5p, hsa-miR-125b-5p, hsa-miR-23b-3p	NM_017519, NM_001363725, XM_047419132, NM_001371656, NM_001374828, XM_011535988
ARID2	hsa-miR-106b-5p, hsa-miR-125b-5p, hsa-miR-23b-3p, hsa-miR-30d-5p	NM_152641, NM_001347839
ARID3A	hsa-miR-106b-5p	NM_005224
ARID3B	hsa-miR-106b-5p, hsa-miR-125b-5p, hsa-miR-23b-3p	NM_006465, NM_001307939	MIRT006719
ARID3C	hsa-miR-125b-5p, hsa-miR-30d-5p	NM_001371945, NM_001017363
ARID4A	hsa-miR-125b-5p, hsa-miR-23b-3p	NM_002892, NM_023000, NM_023001
ARID4B	hsa-miR-106b-5p, hsa-miR-125b-5p, hsa-miR-23b-3p	NM_016374, NM_031371, NM_001206794, XM_047422532	MIRT441190
ARID5A	hsa-miR-125b-5p	NM_001319096
ARID5B	hsa-miR-106b-5p, hsa-miR-23b-3p	NM_001244638, NM_032199
ARIH1	hsa-miR-106b-5p, hsa-miR-125b-5p, hsa-miR-23b-3p, hsa-miR-30d-5p	NM_005744
ARIH2	hsa-miR-106b-5p, hsa-miR-125b-5p, hsa-miR-23b-3p, hsa-miR-30d-5p	NM_006321, NM_001317333, NM_001349230	MIRT570734
ARL1	hsa-miR-106b-5p, hsa-miR-23b-3p	NM_001301068, NM_001177	MIRT441188
ARL10	hsa-miR-106b-5p, hsa-miR-125b-5p, hsa-miR-23b-3p, hsa-miR-30d-5p	NM_173664
ARL11	hsa-miR-125b-5p, hsa-miR-23b-3p	NM_138450
ARL13B	hsa-miR-106b-5p, hsa-miR-23b-3p	NM_182896, XM_047447660, XM_047447661, NM_001174151, XM_011512535, NM_001174150, NM_144996	MIRT020451
ARL14	hsa-miR-30d-5p	NM_025047
ARL14EP	hsa-miR-125b-5p, hsa-miR-23b-3p	NM_152316
ARL14EPL	hsa-miR-106b-5p, hsa-miR-125b-5p	NM_001195581, NM_001393974
ARL15	hsa-miR-106b-5p, hsa-miR-125b-5p, hsa-miR-23b-3p	XM_047417339, NM_019087
ARL16	hsa-miR-106b-5p	NM_001329608, NM_001040025, NM_001329609
ARL17A	hsa-miR-106b-5p, hsa-miR-125b-5p, hsa-miR-23b-3p, hsa-miR-30d-5p	NM_001113738, NM_016632, XM_047436214, NM_001330244, XM_011524877, XM_017024729, XM_047436213, NM_001288811, NM_001288813, XM_005257439, XM_011524876
ARL17B	hsa-miR-106b-5p, hsa-miR-125b-5p, hsa-miR-23b-3p, hsa-miR-30d-5p	NM_001039083, NM_001103154, NM_001363805, NM_001352769
ARL2	hsa-miR-125b-5p	NM_001199745
ARL2BP	hsa-miR-106b-5p, hsa-miR-30d-5p	NM_012106
ARL3	hsa-miR-106b-5p, hsa-miR-125b-5p, hsa-miR-23b-3p, hsa-miR-30d-5p	NM_004311
ARL4A	hsa-miR-106b-5p, hsa-miR-125b-5p	NM_001195396, NM_005738, NM_212460, NM_001037164
ARL4C	hsa-miR-106b-5p, hsa-miR-23b-3p	NM_001282431, NM_005737
ARL4D	hsa-miR-106b-5p, hsa-miR-125b-5p	NM_001661
ARL5A	hsa-miR-106b-5p, hsa-miR-23b-3p	NM_012097, NM_177985
ARL5B	hsa-miR-106b-5p, hsa-miR-125b-5p, hsa-miR-23b-3p	NM_178815
ARL6	hsa-miR-23b-3p	NM_177976, NM_001278293, NM_032146, NM_001323513
ARL6IP1	hsa-miR-23b-3p	NM_015161	MIRT574869
ARL6IP4	hsa-miR-106b-5p, hsa-miR-23b-3p	NM_001400303, NM_001400305, NM_001400317, NM_001400320, NM_016638, NM_001278378, NM_001278379, NM_001278380, NM_018694, NM_001002251
ARL6IP5	hsa-miR-23b-3p	NM_006407
ARL6IP6	hsa-miR-23b-3p	NM_152522, NM_001371972
ARL8A	hsa-miR-23b-3p	NM_001256129, NM_138795
ARL8B	hsa-miR-106b-5p, hsa-miR-125b-5p	NM_018184
ARL9	hsa-miR-125b-5p, hsa-miR-23b-3p, hsa-miR-30d-5p	NM_206919, NM_001363794
ARMC1	hsa-miR-23b-3p, hsa-miR-30d-5p	NM_001286702, NM_018120
ARMC10	hsa-miR-23b-3p	NM_001161011, NM_001161013, NM_031905
ARMC12	hsa-miR-106b-5p	NM_001286574, NM_001286576, NM_145028
ARMC2	hsa-miR-23b-3p	NM_032131
ARMC3	hsa-miR-106b-5p, hsa-miR-125b-5p, hsa-miR-23b-3p	NM_173081, NM_001282746, NM_001282745
ARMC5	hsa-miR-106b-5p, hsa-miR-23b-3p	NM_001288767, NM_001105247, NM_024742
ARMC6	hsa-miR-106b-5p, hsa-miR-125b-5p, hsa-miR-23b-3p, hsa-miR-30d-5p	XM_005260157, NM_001199196, NM_033415
ARMC7	hsa-miR-23b-3p	NM_001304273, NM_024585, NM_001304271
ARMC8	hsa-miR-106b-5p, hsa-miR-23b-3p, hsa-miR-30d-5p	NM_001363941, NM_015396, NM_001267041, NM_001267042, NM_001282342, NM_014154, NM_213654, XM_011512632, XM_047447902
ARMC9	hsa-miR-106b-5p, hsa-miR-125b-5p, hsa-miR-23b-3p, hsa-miR-30d-5p	NM_001352755, NM_001352756, NM_001352757, NM_001352758, NM_001352759, NM_001291656, NM_001352754, NM_025139
ARMCX1	hsa-miR-125b-5p	NM_016608
ARMCX2	hsa-miR-106b-5p, hsa-miR-125b-5p, hsa-miR-23b-3p, hsa-miR-30d-5p	NM_014782, XM_017029997, NM_177949
ARMCX3	hsa-miR-106b-5p, hsa-miR-125b-5p, hsa-miR-23b-3p, hsa-miR-30d-5p	NM_177948, NM_177947, NM_016607
ARMCX4	hsa-miR-106b-5p, hsa-miR-125b-5p, hsa-miR-23b-3p, hsa-miR-30d-5p	NM_001256155
ARMCX5	hsa-miR-106b-5p, hsa-miR-23b-3p, hsa-miR-30d-5p	NM_022838, NM_001168478, NM_001168480, NM_001168482
ARMCX5-GPRASP2	hsa-miR-106b-5p, hsa-miR-23b-3p, hsa-miR-30d-5p	NM_001350269
ARMCX6	hsa-miR-106b-5p, hsa-miR-125b-5p	NM_001184768, NM_019007, NM_001009584
ARMH2	hsa-miR-106b-5p	NM_001282492
ARMH3	hsa-miR-106b-5p, hsa-miR-23b-3p	NM_024541
ARMH4	hsa-miR-106b-5p, hsa-miR-23b-3p, hsa-miR-30d-5p	NM_001001872, NM_001320173
ARMT1	hsa-miR-125b-5p	NM_001286562, NM_024573
ARNT	hsa-miR-106b-5p, hsa-miR-125b-5p, hsa-miR-23b-3p	NM_001286035, NM_001286036, NM_178427, NM_001668
ARNT2	hsa-miR-106b-5p, hsa-miR-125b-5p, hsa-miR-23b-3p	NM_014862
ARNTL	hsa-miR-106b-5p, hsa-miR-23b-3p	NM_001297719, NM_001351805, NM_001351819, NM_001351824, NM_001178, NM_001297722, NM_001030273
ARNTL2	hsa-miR-106b-5p, hsa-miR-125b-5p, hsa-miR-30d-5p	NM_001394526, NM_001248002, NM_001248003, NM_001248004, NM_001248005, NM_020183
ARPC1B	hsa-miR-125b-5p	XM_024446628, NM_005720
ARPC2	hsa-miR-125b-5p	NM_005731, NM_152862
ARPC3	hsa-miR-106b-5p	NM_001278556
ARPC4	hsa-miR-106b-5p	NM_001024959, NM_001024960, NM_005718
ARPC4-TTLL3	hsa-miR-125b-5p, hsa-miR-23b-3p	NM_001198793
ARPC5	hsa-miR-106b-5p, hsa-miR-125b-5p, hsa-miR-30d-5p	NM_001270439, NM_005717
ARPC5L	hsa-miR-125b-5p	NM_030978
ARPIN	hsa-miR-106b-5p, hsa-miR-125b-5p, hsa-miR-23b-3p, hsa-miR-30d-5p	NM_182616, NM_001282380
ARPIN-AP3S2	hsa-miR-106b-5p, hsa-miR-23b-3p, hsa-miR-30d-5p	NM_001199058
ARPP19	hsa-miR-106b-5p, hsa-miR-125b-5p, hsa-miR-23b-3p	NM_006628, NM_001306195, NM_001306196, XM_017021870, XM_047432112, NM_001306191, NM_001330309
ARPP21	hsa-miR-106b-5p, hsa-miR-125b-5p, hsa-miR-23b-3p, hsa-miR-30d-5p	NM_198399, NM_001267616, NM_001267618, NM_001025068, NM_001025069, NM_001267617, NM_016300, NM_001385486, NM_001385562
ARRB1	hsa-miR-125b-5p, hsa-miR-30d-5p	NM_020251, NM_004041
ARRB2	hsa-miR-106b-5p, hsa-miR-125b-5p, hsa-miR-23b-3p, hsa-miR-30d-5p	NM_001257328, NM_001257329, NM_001257331, XM_047436067, NM_199004, NM_004313
ARRDC1	hsa-miR-125b-5p, hsa-miR-23b-3p	NM_152285
ARRDC2	hsa-miR-125b-5p	NM_015683, NM_001025604
ARRDC3	hsa-miR-106b-5p, hsa-miR-125b-5p, hsa-miR-23b-3p, hsa-miR-30d-5p	NM_020801
ARRDC5	hsa-miR-125b-5p	NM_001080523
ARSA	hsa-miR-106b-5p, hsa-miR-125b-5p, hsa-miR-30d-5p	NM_001085425, NM_001085426, NM_001085427, NM_001085428, NM_000487
ARSB	hsa-miR-106b-5p, hsa-miR-125b-5p, hsa-miR-23b-3p, hsa-miR-30d-5p	NM_000046, XM_011543393
ARSD	hsa-miR-106b-5p, hsa-miR-125b-5p, hsa-miR-23b-3p, hsa-miR-30d-5p	NM_001669, NM_009589
ARSF	hsa-miR-23b-3p	NM_004042
ARSG	hsa-miR-106b-5p, hsa-miR-125b-5p, hsa-miR-23b-3p	XM_047435650, NM_014960, NM_001267727
ARSH	hsa-miR-106b-5p, hsa-miR-125b-5p, hsa-miR-23b-3p	NM_001011719
ARSI	hsa-miR-125b-5p, hsa-miR-23b-3p, hsa-miR-30d-5p	NM_001012301
ARSJ	hsa-miR-125b-5p	NM_024590
ARSK	hsa-miR-106b-5p	NM_198150
ARSL	hsa-miR-106b-5p, hsa-miR-23b-3p, hsa-miR-30d-5p	NM_001369079, NM_001369080, NM_001282631, NM_001282628, XM_005274519, XM_005274521, XM_011545521, NM_000047
ART4	hsa-miR-106b-5p, hsa-miR-125b-5p, hsa-miR-23b-3p	NM_021071, NM_001354646
ARTN	hsa-miR-106b-5p, hsa-miR-23b-3p	XM_047433665, NM_057090, NM_057091, NM_001136215
ARVCF	hsa-miR-23b-3p	NM_001670
ARX	hsa-miR-125b-5p	NM_139058
AS3MT	hsa-miR-125b-5p, hsa-miR-23b-3p	NM_020682
ASAH1	hsa-miR-125b-5p, hsa-miR-23b-3p, hsa-miR-30d-5p	NM_177924, NM_001363743, NM_004315, NM_001127505
ASAH2	hsa-miR-125b-5p, hsa-miR-30d-5p	NM_019893, NM_001143974
ASAH2B	hsa-miR-106b-5p, hsa-miR-125b-5p, hsa-miR-23b-3p, hsa-miR-30d-5p	NM_001079516, NM_001321957, NM_001321958, NM_001321959
ASAP1	hsa-miR-106b-5p, hsa-miR-125b-5p, hsa-miR-23b-3p, hsa-miR-30d-5p	XM_047421811, NM_018482, NM_001247996	MIRT044301
ASAP2	hsa-miR-106b-5p, hsa-miR-125b-5p, hsa-miR-23b-3p	NM_003887, NM_001135191
ASAP3	hsa-miR-106b-5p, hsa-miR-23b-3p, hsa-miR-30d-5p	NM_017707, NM_001143778
ASB1	hsa-miR-106b-5p, hsa-miR-125b-5p, hsa-miR-23b-3p, hsa-miR-30d-5p	NM_001330196, NM_001040445	MIRT158291
ASB10	hsa-miR-106b-5p, hsa-miR-125b-5p, hsa-miR-23b-3p	NM_001142459, NM_080871, NM_001142460
ASB11	hsa-miR-106b-5p, hsa-miR-125b-5p, hsa-miR-23b-3p	NM_080873, NM_001201583, NM_001012428
ASB13	hsa-miR-106b-5p, hsa-miR-125b-5p, hsa-miR-23b-3p	NM_024701
ASB14	hsa-miR-106b-5p	NM_001142733
ASB15	hsa-miR-106b-5p, hsa-miR-125b-5p, hsa-miR-23b-3p	NM_001290258, NM_080928, XM_011515819
ASB16	hsa-miR-23b-3p	NM_080863
ASB17	hsa-miR-125b-5p, hsa-miR-23b-3p	NM_080868
ASB18	hsa-miR-106b-5p, hsa-miR-23b-3p	NM_212556
ASB2	hsa-miR-125b-5p	NM_016150, NM_001202429
ASB3	hsa-miR-106b-5p, hsa-miR-125b-5p, hsa-miR-30d-5p	NM_145863, NM_016115, NM_001201965	MIRT088935
ASB4	hsa-miR-125b-5p	NM_016116
ASB5	hsa-miR-125b-5p, hsa-miR-23b-3p	NM_080874, XM_011531617, XM_011531616
ASB6	hsa-miR-106b-5p, hsa-miR-30d-5p	NM_177999, NM_017873, NM_001202403
ASB7	hsa-miR-106b-5p, hsa-miR-125b-5p, hsa-miR-30d-5p	NM_198243, NM_024708
ASB8	hsa-miR-106b-5p, hsa-miR-23b-3p	NM_001319297, NM_001319301, NM_024095, NM_001319300
ASB9	hsa-miR-106b-5p	NM_024087, NM_001168530, NM_001168531, NM_001031739
ASCC1	hsa-miR-125b-5p, hsa-miR-23b-3p, hsa-miR-30d-5p	NM_001198799, NM_001198798, NM_001369093, NM_001369102, NM_001369111, NM_001198800, NM_001369108, NM_001369112
ASCC2	hsa-miR-106b-5p, hsa-miR-23b-3p	NM_001242906, NM_032204, NM_001369923
ASCC3	hsa-miR-106b-5p, hsa-miR-125b-5p, hsa-miR-30d-5p	NM_022091, NM_001284271, NM_006828
ASCL1	hsa-miR-106b-5p, hsa-miR-30d-5p	NM_004316
ASCL2	hsa-miR-23b-3p	NM_005170
ASCL4	hsa-miR-106b-5p, hsa-miR-125b-5p	NM_203436
ASCL5	hsa-miR-106b-5p	NM_001270601
ASDURF	hsa-miR-23b-3p	NM_001353494, NM_001353493
ASF1A	hsa-miR-106b-5p, hsa-miR-23b-3p	NM_014034
ASGR1	hsa-miR-106b-5p, hsa-miR-125b-5p, hsa-miR-23b-3p	NM_001671, NM_001197216
ASGR2	hsa-miR-125b-5p	NM_080912, NM_080914
ASH1L	hsa-miR-106b-5p, hsa-miR-125b-5p, hsa-miR-23b-3p, hsa-miR-30d-5p	NM_001366177, XM_047425247, NM_018489, XM_005245337, XM_011509769, XM_006711450, XM_017001785
ASH2L	hsa-miR-106b-5p, hsa-miR-125b-5p, hsa-miR-23b-3p	NM_004674, NM_001261832, NM_001282272, NM_001105214
ASIC1	hsa-miR-106b-5p, hsa-miR-125b-5p, hsa-miR-23b-3p	NM_001256830, NM_020039, NM_001095
ASIC2	hsa-miR-106b-5p, hsa-miR-125b-5p, hsa-miR-23b-3p	NM_001094, NM_183377
ASIC3	hsa-miR-106b-5p	NM_020321, NM_020322
ASIC4	hsa-miR-125b-5p, hsa-miR-23b-3p	NM_182847, NM_018674
ASIC5	hsa-miR-106b-5p, hsa-miR-23b-3p	NM_017419
ASIP	hsa-miR-125b-5p	NM_001672, NM_001385218
ASL	hsa-miR-106b-5p, hsa-miR-125b-5p, hsa-miR-23b-3p	NM_001024943, NM_001024944, NM_001024946
ASMT	hsa-miR-106b-5p, hsa-miR-23b-3p, hsa-miR-30d-5p	NM_001171038, NM_001171039
ASMTL	hsa-miR-125b-5p	NM_001173473, NM_001173474, NM_004192
ASNS	hsa-miR-106b-5p, hsa-miR-23b-3p, hsa-miR-30d-5p	NM_001673, NM_183356, NM_001178076, NM_133436, NM_001178075, NM_001178077
ASNSD1	hsa-miR-23b-3p	NM_001353497
ASPA	hsa-miR-106b-5p, hsa-miR-23b-3p	NM_000049
ASPDH	hsa-miR-106b-5p, hsa-miR-30d-5p	NM_001024656
ASPG	hsa-miR-106b-5p, hsa-miR-125b-5p, hsa-miR-23b-3p	NM_001080464, XM_047431357
ASPH	hsa-miR-106b-5p, hsa-miR-125b-5p, hsa-miR-23b-3p, hsa-miR-30d-5p	NM_001164753, NM_001164750, NM_001164751, NM_001164754, NM_001164755, NM_004318, XM_017013447, NM_032468, NM_032466, XM_024447159, NM_001164756
ASPHD1	hsa-miR-106b-5p, hsa-miR-125b-5p, hsa-miR-23b-3p	NM_181718
ASPHD2	hsa-miR-125b-5p, hsa-miR-23b-3p, hsa-miR-30d-5p	NM_020437
ASPM	hsa-miR-106b-5p, hsa-miR-125b-5p, hsa-miR-23b-3p	NM_001206846, NM_018136
ASPN	hsa-miR-106b-5p, hsa-miR-23b-3p	NM_017680, NM_001193335
ASPRV1	hsa-miR-23b-3p	NM_152792
ASRGL1	hsa-miR-106b-5p, hsa-miR-125b-5p, hsa-miR-30d-5p	XM_011545266, NM_025080, NM_001083926
ASS1	hsa-miR-23b-3p	NM_054012, NM_000050
ASTE1	hsa-miR-23b-3p, hsa-miR-30d-5p	NM_001288950, NM_014065, XM_017006266
ASTL	hsa-miR-23b-3p	NM_001002036
ASTN1	hsa-miR-106b-5p, hsa-miR-125b-5p, hsa-miR-23b-3p, hsa-miR-30d-5p	NM_004319, NM_207108, NM_001286164
ASTN2	hsa-miR-106b-5p, hsa-miR-125b-5p, hsa-miR-23b-3p	NM_198188, NM_001365068, NM_198186, NM_014010, NM_001184735
ASXL1	hsa-miR-106b-5p, hsa-miR-125b-5p, hsa-miR-23b-3p	NM_001363734, XM_047439940, XM_006723727, NM_015338
ASXL2	hsa-miR-125b-5p, hsa-miR-23b-3p, hsa-miR-30d-5p	NM_018263
ASXL3	hsa-miR-106b-5p, hsa-miR-125b-5p, hsa-miR-30d-5p	NM_030632
ASZ1	hsa-miR-106b-5p, hsa-miR-30d-5p	NM_130768
ATAD1	hsa-miR-125b-5p, hsa-miR-23b-3p, hsa-miR-30d-5p	NM_032810, NM_001321967, XM_047425911
ATAD2	hsa-miR-106b-5p, hsa-miR-125b-5p, hsa-miR-23b-3p, hsa-miR-30d-5p	NM_014109, XM_011516995, XM_011516996	MIRT020472
ATAD2B	hsa-miR-125b-5p	NM_017552
ATAD3A	hsa-miR-125b-5p	NM_001170536
ATAD3B	hsa-miR-106b-5p, hsa-miR-125b-5p	NM_031921, NM_001317238
ATAD3C	hsa-miR-106b-5p, hsa-miR-125b-5p, hsa-miR-23b-3p	NM_001039211
ATAD5	hsa-miR-23b-3p	NM_024857
ATAT1	hsa-miR-106b-5p, hsa-miR-125b-5p, hsa-miR-23b-3p	NM_001031722, NM_001254952, NM_024909, NM_001318762, NM_001318763	MIRT626044
ATCAY	hsa-miR-23b-3p	NM_033064
ATE1	hsa-miR-106b-5p, hsa-miR-125b-5p, hsa-miR-23b-3p	NM_001288736, XM_017015598, XM_047424525, XM_047424536, NM_001288735, XM_047424524, XM_047424527, NM_007041, XM_005269458, NM_001001976, XM_017015599
ATF1	hsa-miR-106b-5p	NM_005171
ATF2	hsa-miR-106b-5p, hsa-miR-125b-5p, hsa-miR-30d-5p	NM_001880, NM_001256092, NM_001256090, NM_001256091, NM_001256094
ATF3	hsa-miR-106b-5p, hsa-miR-125b-5p, hsa-miR-23b-3p, hsa-miR-30d-5p	NM_001206486, NM_001206488, NM_001030287, NM_001040619, NM_001674
ATF4	hsa-miR-125b-5p, hsa-miR-30d-5p	NM_001675, NM_182810
ATF5	hsa-miR-23b-3p, hsa-miR-30d-5p	NM_001193646, NM_012068
ATF6	hsa-miR-106b-5p, hsa-miR-125b-5p, hsa-miR-30d-5p	NM_007348, XM_006711224, XM_011509308, XM_011509310
ATF6B	hsa-miR-106b-5p, hsa-miR-125b-5p, hsa-miR-23b-3p, hsa-miR-30d-5p	NM_001136153, NM_004381
ATF7	hsa-miR-106b-5p, hsa-miR-125b-5p, hsa-miR-23b-3p	NM_001366555, NM_001366556, NM_001206682, NM_001206683, NM_006856
ATF7-NPFF	hsa-miR-23b-3p	NM_001366559
ATF7IP	hsa-miR-106b-5p, hsa-miR-125b-5p, hsa-miR-23b-3p, hsa-miR-30d-5p	NM_001286515, XM_047429149, NM_018179, NM_001286514, NM_181352, NM_001388181	MIRT046291
ATF7IP2	hsa-miR-106b-5p, hsa-miR-125b-5p, hsa-miR-23b-3p	XM_047434685, NM_001393719, NM_001256160, NM_024997, XM_006720953
ATG10	hsa-miR-106b-5p, hsa-miR-125b-5p	XM_047417799, NM_001131028, NM_031482
ATG101	hsa-miR-23b-3p	NM_021934, NM_001098673
ATG12	hsa-miR-106b-5p, hsa-miR-125b-5p, hsa-miR-23b-3p	NM_001277783, NM_004707	MIRT438324
ATG13	hsa-miR-125b-5p, hsa-miR-23b-3p, hsa-miR-30d-5p	NM_001346324, NM_001346311, NM_014741, NM_001205119, NM_001205120, NM_001205121, NM_001205122
ATG14	hsa-miR-106b-5p, hsa-miR-125b-5p, hsa-miR-23b-3p	NM_014924, XM_011536563	MIRT440390
ATG16L1	hsa-miR-106b-5p, hsa-miR-125b-5p, hsa-miR-23b-3p, hsa-miR-30d-5p	NM_001363742, NM_017974, XM_005246086, NM_198890, NM_030803	MIRT053623
ATG16L2	hsa-miR-106b-5p, hsa-miR-125b-5p, hsa-miR-30d-5p	NM_033388
ATG2A	hsa-miR-125b-5p, hsa-miR-23b-3p	NM_015104, XM_011544863
ATG2B	hsa-miR-106b-5p, hsa-miR-125b-5p, hsa-miR-30d-5p	NM_018036	MIRT441165, MIRT438869
ATG3	hsa-miR-23b-3p	NM_022488
ATG4A	hsa-miR-125b-5p, hsa-miR-30d-5p	NM_178270, NM_052936
ATG4B	hsa-miR-106b-5p, hsa-miR-125b-5p, hsa-miR-23b-3p, hsa-miR-30d-5p	XM_047443741, NM_178326, NM_013325
ATG4C	hsa-miR-106b-5p, hsa-miR-30d-5p	NM_178221, NM_032852
ATG4D	hsa-miR-125b-5p, hsa-miR-23b-3p	NM_032885
ATG5	hsa-miR-106b-5p, hsa-miR-23b-3p	NM_001286107, NM_001286111, XM_047419573, NM_001286106, NM_004849
ATG7	hsa-miR-106b-5p, hsa-miR-23b-3p, hsa-miR-30d-5p	NM_001349232, NM_001144912, NM_006395, NM_001136031
ATG9A	hsa-miR-106b-5p, hsa-miR-23b-3p	NM_001077198, NM_024085
ATG9B	hsa-miR-106b-5p, hsa-miR-125b-5p	XM_011516065, NM_001317056
ATIC	hsa-miR-125b-5p	NM_004044
ATL1	hsa-miR-106b-5p, hsa-miR-125b-5p, hsa-miR-23b-3p, hsa-miR-30d-5p	NM_001127713, NM_015915, NM_181598
ATL2	hsa-miR-106b-5p, hsa-miR-125b-5p, hsa-miR-23b-3p	NM_001330458, NM_001330461, NM_022374, NM_001135673, NM_001308076
ATL3	hsa-miR-106b-5p, hsa-miR-23b-3p, hsa-miR-30d-5p	NM_015459, NM_001290048	MIRT441161
ATM	hsa-miR-106b-5p, hsa-miR-125b-5p, hsa-miR-23b-3p	XM_005271562, NM_001351834, NM_000051, NM_001351835, XM_047426981, NM_001351836
ATMIN	hsa-miR-106b-5p, hsa-miR-125b-5p, hsa-miR-30d-5p	NM_015251, NM_001300728
ATN1	hsa-miR-106b-5p, hsa-miR-23b-3p, hsa-miR-30d-5p	NM_001007026, NM_001940
ATOH1	hsa-miR-125b-5p	NM_005172
ATOH7	hsa-miR-106b-5p, hsa-miR-125b-5p	NM_145178
ATOH8	hsa-miR-106b-5p, hsa-miR-125b-5p, hsa-miR-23b-3p	NM_032827
ATP10A	hsa-miR-23b-3p	XM_011521826
ATP10B	hsa-miR-106b-5p, hsa-miR-125b-5p, hsa-miR-23b-3p, hsa-miR-30d-5p	NM_025153, XM_011534472, NM_001366653, NM_001366658
ATP10D	hsa-miR-125b-5p, hsa-miR-23b-3p	NM_020453
ATP11A	hsa-miR-106b-5p, hsa-miR-125b-5p, hsa-miR-23b-3p	NM_015205, NM_032189, XM_005268305
ATP11B	hsa-miR-106b-5p, hsa-miR-125b-5p, hsa-miR-23b-3p	XM_011512597, NM_014616
ATP11C	hsa-miR-106b-5p, hsa-miR-125b-5p, hsa-miR-23b-3p	NM_173694, NM_001010986, NM_001353812, NM_001353810
ATP12A	hsa-miR-106b-5p, hsa-miR-125b-5p, hsa-miR-23b-3p, hsa-miR-30d-5p	NM_001676, NM_001185085
ATP13A2	hsa-miR-106b-5p, hsa-miR-125b-5p, hsa-miR-23b-3p	NM_022089, NM_001141974, NM_001141973
ATP13A3	hsa-miR-106b-5p, hsa-miR-125b-5p, hsa-miR-23b-3p	NM_024524, NM_001367549, XM_047448910, XM_047448912, XM_047448913, XM_011513123
ATP13A4	hsa-miR-106b-5p, hsa-miR-125b-5p, hsa-miR-30d-5p	NM_032279
ATP13A5	hsa-miR-106b-5p, hsa-miR-23b-3p	NM_198505
ATP1A1	hsa-miR-106b-5p, hsa-miR-125b-5p, hsa-miR-23b-3p, hsa-miR-30d-5p	NM_001160233, NM_001160234, NM_000701	MIRT046260, MIRT047825
ATP1A2	hsa-miR-125b-5p, hsa-miR-23b-3p	XM_047421286, NM_000702
ATP1A3	hsa-miR-106b-5p, hsa-miR-23b-3p, hsa-miR-30d-5p	XM_047438862, NM_001256213, NM_001256214, NM_152296
ATP1A4	hsa-miR-106b-5p, hsa-miR-125b-5p, hsa-miR-23b-3p	NM_144699
ATP1B1	hsa-miR-23b-3p	NM_001677
ATP1B2	hsa-miR-125b-5p	NM_001678
ATP1B3	hsa-miR-106b-5p, hsa-miR-125b-5p	NM_001679	MIRT705371
ATP1B4	hsa-miR-125b-5p, hsa-miR-23b-3p	NM_012069, NM_001142447
ATP23	hsa-miR-106b-5p, hsa-miR-23b-3p	XM_017020206, NM_033276
ATP2A1	hsa-miR-23b-3p	NM_173201, NM_001286075
ATP2A2	hsa-miR-106b-5p, hsa-miR-125b-5p, hsa-miR-23b-3p, hsa-miR-30d-5p	NM_001681, NM_170665	MIRT705332
ATP2A3	hsa-miR-106b-5p, hsa-miR-125b-5p, hsa-miR-23b-3p	NM_174953, NM_174955, NM_174956, NM_174957, NM_174958, NM_005173
ATP2B1	hsa-miR-106b-5p, hsa-miR-125b-5p, hsa-miR-23b-3p, hsa-miR-30d-5p	NM_001366526, NM_001366521, NM_001366523, NM_001001323	MIRT441151
ATP2B2	hsa-miR-106b-5p, hsa-miR-125b-5p, hsa-miR-30d-5p	NM_001330611, NM_001363862, NM_001683, XM_017006482, XM_017006483, XM_017006485, XM_017006487, NM_001001331
ATP2B3	hsa-miR-106b-5p, hsa-miR-125b-5p, hsa-miR-23b-3p, hsa-miR-30d-5p	NM_001388362, XM_024452386, NM_001388361, XM_005274689, NM_001001344, NM_021949, XM_047442141, XM_047442142
ATP2B4	hsa-miR-125b-5p, hsa-miR-23b-3p, hsa-miR-30d-5p	NM_001684, NM_001001396
ATP2C1	hsa-miR-106b-5p, hsa-miR-23b-3p	NM_001378514, NM_001199180, NM_001199182, NM_001199183, NM_001199185, NM_001001485, NM_001001486, NM_001001487, NM_001378687, NM_014382, NM_001199179, NM_001199181, NM_001199184
ATP2C2	hsa-miR-23b-3p	NM_001291454, NM_014861, NM_001286527
ATP4A	hsa-miR-106b-5p, hsa-miR-125b-5p, hsa-miR-23b-3p, hsa-miR-30d-5p	NM_000704
ATP4B	hsa-miR-30d-5p	NM_000705
ATP5F1A	hsa-miR-106b-5p, hsa-miR-125b-5p, hsa-miR-23b-3p	NM_001257335, NM_004046, NM_001001937, NM_001257334	MIRT046330
ATP5F1B	hsa-miR-106b-5p, hsa-miR-125b-5p, hsa-miR-23b-3p	NM_001686	MIRT046071
ATP5F1C	hsa-miR-106b-5p	NM_001320886, NM_005174, NM_001001973
ATP5F1E	hsa-miR-106b-5p, hsa-miR-125b-5p	NM_006886
ATP5MC1	hsa-miR-125b-5p	NM_005175
ATP5MC2	hsa-miR-106b-5p, hsa-miR-23b-3p	NM_001369754, NM_001369755, NM_001002031
ATP5MC3	hsa-miR-125b-5p	NM_001689, NM_001002258
ATP5ME	hsa-miR-23b-3p	NM_007100
ATP5MF	hsa-miR-125b-5p	NM_001003713, NM_004889
ATP5MF-PTCD1	hsa-miR-106b-5p, hsa-miR-125b-5p, hsa-miR-30d-5p	NM_001198879
ATP5MG	hsa-miR-125b-5p	NM_006476
ATP5MJ	hsa-miR-106b-5p	NM_004894
ATP5MK	hsa-miR-106b-5p	XM_024448237, NM_001206427
ATP5PB	hsa-miR-106b-5p, hsa-miR-125b-5p, hsa-miR-23b-3p	NM_001688
ATP5PF	hsa-miR-125b-5p	NM_001003696
ATP5PO	hsa-miR-23b-3p	NM_001697
ATP6AP1	hsa-miR-106b-5p, hsa-miR-23b-3p, hsa-miR-30d-5p	NM_001183
ATP6AP2	hsa-miR-106b-5p, hsa-miR-125b-5p, hsa-miR-23b-3p	NM_005765
ATP6V0A1	hsa-miR-125b-5p, hsa-miR-23b-3p	NM_001378522, NM_001378532, NM_001378534, NM_001378535, NM_001378538, NM_001378540, NM_001378542, NM_001130021, NM_001378539, NM_001378533, NM_001378545, NM_005177, NM_001130020, NM_001378536
ATP6V0A2	hsa-miR-106b-5p, hsa-miR-125b-5p	NM_012463
ATP6V0A4	hsa-miR-106b-5p, hsa-miR-125b-5p, hsa-miR-23b-3p, hsa-miR-30d-5p	NM_130841, NM_020632, NM_130840
ATP6V0B	hsa-miR-106b-5p, hsa-miR-23b-3p	NM_001294333, XM_047422650, NM_004047, NM_001039457
ATP6V0D1	hsa-miR-125b-5p, hsa-miR-23b-3p, hsa-miR-30d-5p	NM_004691
ATP6V0D2	hsa-miR-23b-3p	NM_152565
ATP6V0E1	hsa-miR-23b-3p	NM_003945
ATP6V0E2	hsa-miR-125b-5p, hsa-miR-23b-3p, hsa-miR-30d-5p	NM_001367789, NM_001289990, NM_001100592, NM_145230
ATP6V1A	hsa-miR-106b-5p, hsa-miR-125b-5p, hsa-miR-23b-3p	NM_001690, XM_047448306
ATP6V1B1	hsa-miR-23b-3p, hsa-miR-30d-5p	NM_001692
ATP6V1B2	hsa-miR-106b-5p, hsa-miR-125b-5p, hsa-miR-23b-3p, hsa-miR-30d-5p	NM_001693
ATP6V1C1	hsa-miR-106b-5p, hsa-miR-125b-5p, hsa-miR-23b-3p, hsa-miR-30d-5p	NM_001695
ATP6V1C2	hsa-miR-106b-5p, hsa-miR-125b-5p, hsa-miR-23b-3p	XM_011510339, XM_017003745, NM_001039362, NM_144583
ATP6V1D	hsa-miR-106b-5p, hsa-miR-125b-5p	NM_015994
ATP6V1E2	hsa-miR-125b-5p, hsa-miR-23b-3p	XM_017005225, NM_001318063
ATP6V1F	hsa-miR-106b-5p, hsa-miR-23b-3p	NM_004231, NM_001198909
ATP6V1FNB	hsa-miR-125b-5p, hsa-miR-23b-3p	NM_001195150
ATP6V1G1	hsa-miR-106b-5p, hsa-miR-125b-5p, hsa-miR-23b-3p	NM_004888
ATP6V1G3	hsa-miR-125b-5p	NM_133262, NM_133326, NM_001376861, NM_001376862
ATP6V1H	hsa-miR-106b-5p, hsa-miR-125b-5p, hsa-miR-23b-3p	NM_213619, NM_213620, NM_015941
ATP7A	hsa-miR-106b-5p, hsa-miR-23b-3p	NM_001282224, NM_000052
ATP7B	hsa-miR-106b-5p, hsa-miR-125b-5p, hsa-miR-23b-3p	NM_001005918, NM_001330578, NM_001330579, NM_000053, NM_001243182
ATP8A1	hsa-miR-106b-5p, hsa-miR-125b-5p, hsa-miR-23b-3p	NM_001400026, NM_006095, NM_001105529
ATP8A2	hsa-miR-106b-5p, hsa-miR-23b-3p, hsa-miR-30d-5p	XM_005266419, XM_011535103, XM_011535104, NM_016529, XM_011535106, XM_011535107
ATP8B1	hsa-miR-106b-5p, hsa-miR-125b-5p, hsa-miR-23b-3p, hsa-miR-30d-5p	NM_001374385
ATP8B2	hsa-miR-106b-5p, hsa-miR-125b-5p, hsa-miR-23b-3p, hsa-miR-30d-5p	NM_001005855, NM_001370597, NM_001372009, NM_001367934
ATP8B3	hsa-miR-106b-5p, hsa-miR-23b-3p, hsa-miR-30d-5p	NM_138813, NM_001178002
ATP8B4	hsa-miR-106b-5p, hsa-miR-125b-5p, hsa-miR-23b-3p, hsa-miR-30d-5p	XM_047433083, NM_024837, XM_047433100
ATP9A	hsa-miR-106b-5p, hsa-miR-23b-3p, hsa-miR-30d-5p	NM_006045
ATP9B	hsa-miR-23b-3p, hsa-miR-30d-5p	NM_198531, NM_001306085
ATPAF1	hsa-miR-106b-5p, hsa-miR-125b-5p, hsa-miR-23b-3p, hsa-miR-30d-5p	NM_001394565, NM_001256418, NM_001042546, NM_001243728, NM_022745
ATPAF2	hsa-miR-23b-3p	NM_145691
ATPSCKMT	hsa-miR-23b-3p	NM_199133, NM_001258388
ATR	hsa-miR-106b-5p, hsa-miR-125b-5p, hsa-miR-23b-3p, hsa-miR-30d-5p	NM_001354579, NM_001184
ATRAID	hsa-miR-23b-3p, hsa-miR-30d-5p	NM_016085, NM_001170795
ATRIP	hsa-miR-106b-5p, hsa-miR-23b-3p	NM_001271022, NM_001271023, NM_032166, NM_130384
ATRN	hsa-miR-106b-5p, hsa-miR-23b-3p, hsa-miR-30d-5p	NM_139321, NM_139322
ATRNL1	hsa-miR-106b-5p, hsa-miR-23b-3p, hsa-miR-30d-5p	NM_207303, NM_001276282
ATRX	hsa-miR-106b-5p, hsa-miR-125b-5p, hsa-miR-23b-3p	NM_138270, NM_000489
ATXN1	hsa-miR-106b-5p, hsa-miR-125b-5p, hsa-miR-23b-3p, hsa-miR-30d-5p	NM_001357857, NM_001128164, NM_000332	MIRT441140, MIRT005007
ATXN10	hsa-miR-106b-5p, hsa-miR-23b-3p	NM_001167621, NM_013236	MIRT046248
ATXN1L	hsa-miR-106b-5p, hsa-miR-23b-3p	NM_001137675
ATXN2	hsa-miR-125b-5p, hsa-miR-23b-3p	NM_001310121, NM_001372574, NM_002973
ATXN2L	hsa-miR-106b-5p, hsa-miR-125b-5p, hsa-miR-23b-3p, hsa-miR-30d-5p	NM_017492, NM_007245, NM_145714, NM_148414, NM_148415, NM_148416, NM_001308230, NM_001387178
ATXN3	hsa-miR-125b-5p, hsa-miR-23b-3p, hsa-miR-30d-5p	NM_030660, NM_001164779, NM_001164781, NM_004993, NM_001127696, NM_001127697, NM_001164780
ATXN3L	hsa-miR-106b-5p	NM_001135995
ATXN7	hsa-miR-125b-5p, hsa-miR-23b-3p, hsa-miR-30d-5p	NM_001377405, NM_001377406, NM_000333, NM_001177387, NM_001128149
ATXN7L1	hsa-miR-106b-5p, hsa-miR-125b-5p, hsa-miR-23b-3p, hsa-miR-30d-5p	NM_138495, NM_020725, NM_001318229, NM_152749
ATXN7L2	hsa-miR-106b-5p, hsa-miR-23b-3p	XM_011540646, NM_153340, NM_001350174, NM_001350175
ATXN7L3	hsa-miR-125b-5p, hsa-miR-23b-3p, hsa-miR-30d-5p	NM_001382309, NM_001382310, NM_001382311
ATXN7L3B	hsa-miR-106b-5p, hsa-miR-125b-5p, hsa-miR-30d-5p	NM_001136262	MIRT397687
AUH	hsa-miR-125b-5p, hsa-miR-23b-3p	NM_001698, NM_001306190
AUNIP	hsa-miR-106b-5p, hsa-miR-125b-5p	NM_024037, NM_001287490
AUP1	hsa-miR-125b-5p, hsa-miR-23b-3p	NM_181575
AURKA	hsa-miR-106b-5p, hsa-miR-125b-5p, hsa-miR-23b-3p, hsa-miR-30d-5p	NM_198434, NM_198436, NM_198437, NM_001323304
AURKB	hsa-miR-106b-5p, hsa-miR-125b-5p	NM_001256834, NM_001284526, NM_004217, NM_001313953	MIRT046053
AURKC	hsa-miR-125b-5p	NM_001015878, NM_001015879, NM_003160
AUTS2	hsa-miR-106b-5p, hsa-miR-125b-5p, hsa-miR-23b-3p, hsa-miR-30d-5p	NM_001127232, NM_015570, NM_001127231, XM_047420164, XM_047420154
AVEN	hsa-miR-106b-5p, hsa-miR-125b-5p	NM_020371
AVIL	hsa-miR-106b-5p, hsa-miR-125b-5p, hsa-miR-23b-3p, hsa-miR-30d-5p	NM_006576, XM_047428114
AVL9	hsa-miR-106b-5p, hsa-miR-125b-5p, hsa-miR-23b-3p, hsa-miR-30d-5p	XM_047420067, NM_015060, XM_011515227	MIRT728242
AVPR1A	hsa-miR-23b-3p	NM_000706
AVPR1B	hsa-miR-106b-5p, hsa-miR-125b-5p	NM_000707
AVPR2	hsa-miR-125b-5p, hsa-miR-23b-3p	NM_001146151, NM_000054
AWAT1	hsa-miR-106b-5p	NM_001013579
AWAT2	hsa-miR-106b-5p, hsa-miR-125b-5p, hsa-miR-23b-3p	NM_001002254
AXDND1	hsa-miR-106b-5p, hsa-miR-125b-5p, hsa-miR-30d-5p	XM_047444817, XM_011509175, NM_144696
AXIN1	hsa-miR-125b-5p	NM_181050, NM_003502
AXIN2	hsa-miR-106b-5p, hsa-miR-125b-5p, hsa-miR-23b-3p, hsa-miR-30d-5p	NM_001363813, XM_047436872, NM_004655
AXL	hsa-miR-106b-5p, hsa-miR-125b-5p, hsa-miR-23b-3p	NM_001278599, NM_021913, NM_001699
AZGP1	hsa-miR-125b-5p	NM_001185
AZI2	hsa-miR-125b-5p, hsa-miR-23b-3p	NM_022461, NM_001134432, NM_001134433
AZIN1	hsa-miR-125b-5p, hsa-miR-23b-3p	NM_148174, NM_001363010, NM_001363012, NM_001363024, NM_001301668, NM_015878
AZIN2	hsa-miR-106b-5p, hsa-miR-125b-5p, hsa-miR-23b-3p, hsa-miR-30d-5p	NM_052998, NM_001293562, NM_001301825	MIRT047794
B3GALNT1	hsa-miR-106b-5p, hsa-miR-125b-5p, hsa-miR-23b-3p	NM_001349145, NM_001349159, XM_047449133, NM_001349160, NM_033169, NM_001349146, NM_001349147, NM_001349148, NM_001349150, NM_001349151, NM_001349152, NM_001349155, NM_001349156, NM_001349130, NM_001349132, NM_001349139, NM_001349140, NM_001349143, NM_003781, XM_005247859, NM_033168, NM_001038628, NM_001349134, NM_001349137, NM_033167
B3GALNT2	hsa-miR-106b-5p, hsa-miR-125b-5p, hsa-miR-23b-3p	NM_001277155, XM_017000394, NM_152490
B3GALT1	hsa-miR-30d-5p	NM_020981
B3GALT2	hsa-miR-106b-5p, hsa-miR-30d-5p	NM_003783
B3GALT4	hsa-miR-106b-5p, hsa-miR-125b-5p	NM_003782	MIRT002391
B3GALT5	hsa-miR-106b-5p, hsa-miR-125b-5p, hsa-miR-23b-3p, hsa-miR-30d-5p	NM_001356336, NM_001356339, NM_001278650, NM_001356338, NM_006057
B3GALT6	hsa-miR-125b-5p, hsa-miR-23b-3p, hsa-miR-30d-5p	NM_080605
B3GALT9	hsa-miR-106b-5p, hsa-miR-125b-5p, hsa-miR-23b-3p	NM_001386823
B3GAT1	hsa-miR-106b-5p, hsa-miR-125b-5p, hsa-miR-30d-5p	NM_018644, NM_054025	MIRT020431
B3GAT2	hsa-miR-106b-5p, hsa-miR-23b-3p, hsa-miR-30d-5p	NM_080742
B3GAT3	hsa-miR-106b-5p, hsa-miR-125b-5p, hsa-miR-23b-3p	NM_001288722, NM_001288723, NM_012200
B3GLCT	hsa-miR-106b-5p, hsa-miR-125b-5p, hsa-miR-23b-3p, hsa-miR-30d-5p	NM_194318
B3GNT2	hsa-miR-106b-5p, hsa-miR-23b-3p	NM_006577, NM_001319075
B3GNT3	hsa-miR-125b-5p, hsa-miR-23b-3p, hsa-miR-30d-5p	NM_014256
B3GNT4	hsa-miR-106b-5p, hsa-miR-125b-5p, hsa-miR-23b-3p	XM_047429535, NM_030765, NM_001330492
B3GNT5	hsa-miR-125b-5p, hsa-miR-23b-3p	XM_005247823, NM_032047
B3GNT6	hsa-miR-23b-3p	NM_138706
B3GNT7	hsa-miR-23b-3p, hsa-miR-30d-5p	NM_145236
B3GNT8	hsa-miR-106b-5p, hsa-miR-125b-5p	NM_198540, NM_001385648
B3GNT9	hsa-miR-125b-5p, hsa-miR-23b-3p, hsa-miR-30d-5p	NM_033309
B3GNTL1	hsa-miR-106b-5p, hsa-miR-125b-5p, hsa-miR-23b-3p, hsa-miR-30d-5p	XM_047435397, NM_001009905, NM_001320743
B4GALNT1	hsa-miR-106b-5p, hsa-miR-23b-3p, hsa-miR-30d-5p	NM_001276468, NM_001478
B4GALNT2	hsa-miR-106b-5p, hsa-miR-125b-5p, hsa-miR-23b-3p	NM_153446, NM_001159387, NM_001159388
B4GALNT3	hsa-miR-125b-5p, hsa-miR-23b-3p, hsa-miR-30d-5p	NM_173593
B4GALNT4	hsa-miR-23b-3p	NM_178537
B4GALT1	hsa-miR-125b-5p, hsa-miR-23b-3p, hsa-miR-30d-5p	NM_001378497, NM_001497	MIRT728229
B4GALT2	hsa-miR-106b-5p, hsa-miR-125b-5p, hsa-miR-30d-5p	XM_017002716, NM_003780, NM_030587, NM_001005417
B4GALT3	hsa-miR-106b-5p, hsa-miR-125b-5p	NM_001199873, NM_001199874, NM_003779	MIRT045984
B4GALT4	hsa-miR-23b-3p, hsa-miR-30d-5p	NM_003778, NM_212543, XM_006713800, XM_047449125
B4GALT5	hsa-miR-106b-5p, hsa-miR-125b-5p, hsa-miR-23b-3p, hsa-miR-30d-5p	NM_004776	MIRT568347
B4GALT6	hsa-miR-106b-5p, hsa-miR-125b-5p, hsa-miR-23b-3p, hsa-miR-30d-5p	NM_001330570, NM_004775
B4GALT7	hsa-miR-106b-5p, hsa-miR-23b-3p	NM_007255
B4GAT1	hsa-miR-125b-5p, hsa-miR-23b-3p	NM_006876
B9D1	hsa-miR-106b-5p, hsa-miR-125b-5p, hsa-miR-23b-3p, hsa-miR-30d-5p	NM_001368769, NM_001321215, NM_001321217, NM_001321219, XM_005256610, NM_001321218, NM_001321216
B9D2	hsa-miR-106b-5p, hsa-miR-125b-5p	NM_030578, XM_011527349
BAALC	hsa-miR-23b-3p	NM_024812, NM_001364874, NM_001024372
BAAT	hsa-miR-106b-5p, hsa-miR-125b-5p, hsa-miR-23b-3p	NM_001127610, NM_001374715, NM_001701
BABAM1	hsa-miR-23b-3p	NM_001288756, NM_001288757, NM_014173, NM_001033549
BABAM2	hsa-miR-106b-5p, hsa-miR-125b-5p, hsa-miR-23b-3p, hsa-miR-30d-5p	NM_199191, NM_199192, NM_199193, NM_199194, NM_004899
BACE1	hsa-miR-106b-5p, hsa-miR-125b-5p, hsa-miR-23b-3p	XM_047426686, NM_001207048, NM_001207049, NM_012104, NM_138971, NM_138972, NM_138973
BACE2	hsa-miR-106b-5p, hsa-miR-125b-5p, hsa-miR-23b-3p, hsa-miR-30d-5p	NM_012105, NM_138991, NM_138992	MIRT613297
BACH1	hsa-miR-23b-3p	NM_001186, NM_206866
BACH2	hsa-miR-125b-5p, hsa-miR-23b-3p	NM_021813, NM_001170794
BAD	hsa-miR-30d-5p	NM_032989
BAG1	hsa-miR-106b-5p, hsa-miR-125b-5p, hsa-miR-23b-3p	NM_001172415, NM_004323
BAG2	hsa-miR-106b-5p, hsa-miR-125b-5p, hsa-miR-23b-3p	NM_004282
BAG4	hsa-miR-106b-5p, hsa-miR-125b-5p, hsa-miR-23b-3p, hsa-miR-30d-5p	NM_001204878, NM_004874	MIRT322688
BAG5	hsa-miR-106b-5p, hsa-miR-125b-5p	NM_001015048, NM_001015049, NM_004873
BAG6	hsa-miR-106b-5p, hsa-miR-23b-3p	NM_001199697, NM_001199698, NM_001098534, NM_001387994, NM_001388003, NM_080702
BAHCC1	hsa-miR-106b-5p, hsa-miR-125b-5p, hsa-miR-23b-3p	NM_001377448, NM_001291324
BAHD1	hsa-miR-106b-5p, hsa-miR-125b-5p	NM_014952, NM_001301132, XM_047432248
BAIAP2	hsa-miR-106b-5p, hsa-miR-23b-3p	NM_001385146, NM_017450, NM_017451, NM_001144888, NM_006340, XM_047435112
BAIAP2L1	hsa-miR-125b-5p	NM_018842
BAIAP2L2	hsa-miR-125b-5p, hsa-miR-23b-3p	NM_025045
BAIAP3	hsa-miR-125b-5p	NM_001199096, NM_001199097, NM_001199098, NM_001199099, NM_001286464, NM_003933
BAK1	hsa-miR-125b-5p, hsa-miR-23b-3p	NM_001188	MIRT002394
BAMBI	hsa-miR-106b-5p, hsa-miR-125b-5p	NM_012342	MIRT044317
BANF1	hsa-miR-106b-5p, hsa-miR-125b-5p, hsa-miR-23b-3p	XM_017018515, NM_001143985, NM_003860
BANF2	hsa-miR-23b-3p	NM_001014977
BANP	hsa-miR-106b-5p, hsa-miR-23b-3p	NM_001386991, NM_017869, NM_001173539, NM_001173540, NM_001173541, NM_001173542, NM_001173543, NM_079837
BAP1	hsa-miR-106b-5p, hsa-miR-125b-5p, hsa-miR-23b-3p	XM_017007303, NM_004656
BARD1	hsa-miR-106b-5p, hsa-miR-125b-5p, hsa-miR-23b-3p	NM_001282543, NM_001282545, NM_001282549, NM_000465, NM_001282548
BARHL1	hsa-miR-125b-5p	NM_020064
BARHL2	hsa-miR-106b-5p, hsa-miR-23b-3p	NM_020063
BARX1	hsa-miR-125b-5p, hsa-miR-23b-3p	NM_021570
BARX2	hsa-miR-106b-5p, hsa-miR-23b-3p	NM_003658
BASP1	hsa-miR-125b-5p	NM_001271606, NM_006317
BATF	hsa-miR-23b-3p	NM_006399
BATF2	hsa-miR-106b-5p, hsa-miR-125b-5p, hsa-miR-23b-3p, hsa-miR-30d-5p	NM_001300808, NM_001300807, NM_138456
BATF3	hsa-miR-23b-3p, hsa-miR-30d-5p	NM_018664
BAX	hsa-miR-125b-5p	NM_004324, NM_001291430, NM_001291431
BAZ1A	hsa-miR-23b-3p, hsa-miR-30d-5p	NM_182648, NM_013448
BAZ1B	hsa-miR-125b-5p, hsa-miR-23b-3p, hsa-miR-30d-5p	NM_001370402, NM_032408
BAZ2A	hsa-miR-106b-5p, hsa-miR-23b-3p, hsa-miR-30d-5p	NM_001351156, NM_013449, NM_001300905
BAZ2B	hsa-miR-125b-5p, hsa-miR-23b-3p, hsa-miR-30d-5p	NM_001289975, NM_013450
BBC3	hsa-miR-125b-5p	NM_014417, NM_001127240, NM_001127241, NM_001127242	MIRT005915
BBIP1	hsa-miR-106b-5p, hsa-miR-125b-5p, hsa-miR-23b-3p	NM_001195306, XM_047426004, XM_047426005, NM_001195304, NM_001195307, NM_001243783, NM_001195305
BBOX1	hsa-miR-106b-5p, hsa-miR-125b-5p, hsa-miR-23b-3p, hsa-miR-30d-5p	XM_047427691, XM_047427692, NM_003986
BBS1	hsa-miR-125b-5p	NM_024649
BBS10	hsa-miR-23b-3p	NM_024685
BBS12	hsa-miR-106b-5p, hsa-miR-125b-5p, hsa-miR-23b-3p, hsa-miR-30d-5p	NM_152618, NM_001178007	MIRT046329
BBS2	hsa-miR-106b-5p, hsa-miR-23b-3p, hsa-miR-30d-5p	XM_047434412, NM_001377456, NM_031885
BBS4	hsa-miR-23b-3p	NM_001252678, NM_033028
BBS5	hsa-miR-125b-5p, hsa-miR-23b-3p	NM_152384
BBS7	hsa-miR-106b-5p, hsa-miR-23b-3p	NM_018190, NM_176824
BBS9	hsa-miR-106b-5p, hsa-miR-125b-5p, hsa-miR-23b-3p, hsa-miR-30d-5p	NM_001348041, NM_001362679, XM_047420204, NM_001033604, NM_001033605, NM_001348042, NM_001348046, NM_198428, NM_014451, NM_001348036
BBX	hsa-miR-125b-5p, hsa-miR-23b-3p, hsa-miR-30d-5p	XM_047448599, NM_001276286, NM_020235, NM_001142568
BCAN	hsa-miR-106b-5p, hsa-miR-125b-5p, hsa-miR-23b-3p	NM_198427, NM_021948
BCAP29	hsa-miR-106b-5p, hsa-miR-23b-3p	NM_001008405, NM_018844
BCAP31	hsa-miR-106b-5p, hsa-miR-125b-5p, hsa-miR-23b-3p, hsa-miR-30d-5p	NM_001256447, NM_001139457
BCAR1	hsa-miR-106b-5p, hsa-miR-125b-5p, hsa-miR-23b-3p	NM_001170719, NM_001170714, NM_001170715, NM_001170716, NM_001170718, NM_001170720, NM_014567
BCAR3	hsa-miR-106b-5p, hsa-miR-125b-5p, hsa-miR-23b-3p	NM_001308251, NM_001261409, NM_001261410
BCAS1	hsa-miR-106b-5p, hsa-miR-125b-5p	NM_003657, XM_005260595, NM_001366298, NM_001316361
BCAS2	hsa-miR-23b-3p	NM_005872
BCAS3	hsa-miR-106b-5p, hsa-miR-30d-5p	NM_017679, NM_001099432, NM_001320470, NM_001330413, NM_001330414
BCAS4	hsa-miR-125b-5p	NM_017843, NM_198799
BCAT1	hsa-miR-125b-5p, hsa-miR-23b-3p	NM_001178093, NM_001178094, NM_005504, NM_001178091, NM_001178092
BCAT2	hsa-miR-23b-3p	NM_001284325, NM_001164773, NM_001190
BCCIP	hsa-miR-106b-5p, hsa-miR-125b-5p, hsa-miR-23b-3p	NM_078469, NM_078468
BCDIN3D	hsa-miR-106b-5p, hsa-miR-23b-3p	NM_181708
BCHE	hsa-miR-106b-5p, hsa-miR-125b-5p, hsa-miR-30d-5p	NM_000055
BCKDHA	hsa-miR-125b-5p, hsa-miR-30d-5p	NM_000709
BCKDHB	hsa-miR-106b-5p, hsa-miR-23b-3p	NM_000056, NM_183050
BCKDK	hsa-miR-106b-5p, hsa-miR-125b-5p, hsa-miR-23b-3p, hsa-miR-30d-5p	NM_001271926, NM_005881, NM_001122957	MIRT046097
BCL11A	hsa-miR-125b-5p	NM_001363864, NM_001365609
BCL11B	hsa-miR-106b-5p, hsa-miR-125b-5p, hsa-miR-23b-3p, hsa-miR-30d-5p	NM_022898, NM_138576
BCL2	hsa-miR-106b-5p, hsa-miR-125b-5p, hsa-miR-23b-3p	XM_047437733, NM_000633, XM_047437734, NM_000657	MIRT006253
BCL2A1	hsa-miR-125b-5p	NM_004049
BCL2L1	hsa-miR-106b-5p, hsa-miR-125b-5p, hsa-miR-23b-3p, hsa-miR-30d-5p	NM_001322240, NM_001317919, NM_001317921, NM_138578, XM_047440352, NM_001191, XM_017027993, XM_011528964, NM_001317920	MIRT046292
BCL2L11	hsa-miR-106b-5p, hsa-miR-125b-5p, hsa-miR-23b-3p, hsa-miR-30d-5p	NM_001204107, NM_001204108, NM_001204109, NM_001204110, NM_001204112, NM_006538, NM_138621, NM_138622, NM_138623, NM_138624, NM_138625, NM_138626, XM_047442099, NM_207002, XM_047442101	MIRT004571
BCL2L12	hsa-miR-125b-5p	NM_001282517, NM_001040668, NM_138639
BCL2L13	hsa-miR-106b-5p, hsa-miR-125b-5p, hsa-miR-23b-3p	NM_001270728, NM_001270732, NM_001270734, NM_001270735, NM_015367, NM_001270726, NM_001270727, NM_001270729, NM_001270731	MIRT046068
BCL2L14	hsa-miR-106b-5p, hsa-miR-125b-5p, hsa-miR-23b-3p	NM_030766, NM_138722, NM_001370268, NM_138723
BCL2L15	hsa-miR-106b-5p, hsa-miR-125b-5p, hsa-miR-23b-3p	NM_001010922
BCL2L2	hsa-miR-106b-5p, hsa-miR-125b-5p, hsa-miR-23b-3p	NM_001199839, NM_004050	MIRT368885, MIRT053019
BCL2L2-PABPN1	hsa-miR-106b-5p, hsa-miR-125b-5p, hsa-miR-23b-3p	NM_001387341, NM_001199864
BCL3	hsa-miR-106b-5p, hsa-miR-23b-3p	XM_017027110, NM_005178
BCL6	hsa-miR-106b-5p, hsa-miR-125b-5p, hsa-miR-23b-3p, hsa-miR-30d-5p	NM_001706, XM_011513062, NM_001130845, NM_001134738
BCL6B	hsa-miR-23b-3p	NM_181844
BCL7A	hsa-miR-106b-5p, hsa-miR-23b-3p, hsa-miR-30d-5p	NM_001024808, NM_020993
BCL7B	hsa-miR-125b-5p, hsa-miR-23b-3p	NM_001301061, NM_001707, NM_001197244	MIRT046246
BCL7C	hsa-miR-125b-5p, hsa-miR-23b-3p, hsa-miR-30d-5p	NM_001286526, XM_047434900, XM_011545980
BCL9	hsa-miR-106b-5p, hsa-miR-125b-5p	NM_004326
BCL9L	hsa-miR-106b-5p, hsa-miR-125b-5p, hsa-miR-23b-3p, hsa-miR-30d-5p	NM_182557, NM_001378213, XM_005271513
BCLAF1	hsa-miR-106b-5p, hsa-miR-125b-5p, hsa-miR-23b-3p, hsa-miR-30d-5p	NM_001363659, NM_001386694, NM_001077441, NM_014739, NM_001077440, NM_001301038
BCLAF1P2	hsa-miR-125b-5p, hsa-miR-30d-5p	XM_047435041
BCLAF3	hsa-miR-106b-5p	NM_001367774, NM_198279
BCO1	hsa-miR-125b-5p, hsa-miR-23b-3p	NM_017429
BCO2	hsa-miR-106b-5p, hsa-miR-23b-3p, hsa-miR-30d-5p	NM_001256397, NM_001256398, NM_001256400, NM_031938, NM_001037290
BCOR	hsa-miR-106b-5p, hsa-miR-125b-5p, hsa-miR-23b-3p, hsa-miR-30d-5p	XM_017029616, NM_001123384, XM_017029615, XM_047442196, XM_047442197, XM_047442200, XM_047442203, XM_047442212, XM_005272616, XM_005272618, NM_001123383, NM_001123385, NM_017745	MIRT045914
BCORL1	hsa-miR-106b-5p, hsa-miR-125b-5p, hsa-miR-23b-3p	NM_021946, NM_001379451
BCR	hsa-miR-106b-5p, hsa-miR-125b-5p, hsa-miR-23b-3p, hsa-miR-30d-5p	NM_021574, NM_004327
BCS1L	hsa-miR-125b-5p, hsa-miR-23b-3p	NM_001371450, NM_001257342, NM_001257343, NM_001257344, NM_004328, NM_001079866, NM_001320717	MIRT046273
BDH1	hsa-miR-125b-5p, hsa-miR-23b-3p	XM_047448682, NM_004051, NM_203314, NM_203315
BDH2	hsa-miR-106b-5p, hsa-miR-125b-5p, hsa-miR-23b-3p	NM_020139
BDKRB2	hsa-miR-125b-5p, hsa-miR-23b-3p	NM_001379692
BDNF	hsa-miR-106b-5p, hsa-miR-125b-5p, hsa-miR-23b-3p, hsa-miR-30d-5p	NM_170735, NM_001143816, NM_170731, NM_170732, NM_170733, NM_170734, NM_001143805, NM_001143807, NM_001143808, NM_001143810, NM_001143813, NM_001143814, NM_001709, NM_001143806, NM_001143812
BDP1	hsa-miR-106b-5p, hsa-miR-125b-5p, hsa-miR-23b-3p, hsa-miR-30d-5p	NM_018429, XM_047417374
BEAN1	hsa-miR-106b-5p, hsa-miR-125b-5p, hsa-miR-23b-3p	NM_001178020, NM_001136106
BECN1	hsa-miR-23b-3p, hsa-miR-30d-5p	NM_003766, NM_001313998, NM_001314000	MIRT438873
BECN2	hsa-miR-125b-5p, hsa-miR-23b-3p	NM_001290693
BEGAIN	hsa-miR-106b-5p, hsa-miR-23b-3p	NM_001385088, NM_001385089, NM_001385103, NM_020836, NM_001385082
BEND2	hsa-miR-23b-3p	NM_153346, NM_001184767
BEND3	hsa-miR-106b-5p, hsa-miR-23b-3p	NM_001367314, NM_001080450
BEND4	hsa-miR-106b-5p, hsa-miR-125b-5p, hsa-miR-30d-5p	NM_207406, NM_001159547
BEND6	hsa-miR-106b-5p, hsa-miR-125b-5p, hsa-miR-23b-3p, hsa-miR-30d-5p	NM_001318539, NM_152731, XM_047418321
BEND7	hsa-miR-106b-5p, hsa-miR-23b-3p	NM_001369863, XM_011519402, NM_001100912, NM_001370075
BEST1	hsa-miR-106b-5p, hsa-miR-125b-5p, hsa-miR-23b-3p, hsa-miR-30d-5p	NM_001363592, NM_004183, NM_001139443
BEST2	hsa-miR-106b-5p	NM_017682
BEST3	hsa-miR-106b-5p, hsa-miR-23b-3p	NM_152439, NM_001282613, NM_032735, NM_001282616, NM_001282614
BEST4	hsa-miR-106b-5p	NM_153274
BET1	hsa-miR-106b-5p, hsa-miR-23b-3p	NM_005868, NM_001317739
BET1L	hsa-miR-106b-5p, hsa-miR-125b-5p, hsa-miR-23b-3p	NM_016526, NM_001098787
BEX2	hsa-miR-106b-5p, hsa-miR-23b-3p	NM_001168401, NM_032621, NM_001168399
BEX3	hsa-miR-125b-5p	NM_206915, NM_206917
BEX4	hsa-miR-125b-5p	NM_001127688
BEX5	hsa-miR-125b-5p, hsa-miR-23b-3p	NM_001159560, NM_001012978
BFAR	hsa-miR-106b-5p, hsa-miR-125b-5p	NM_001330500, NM_016561
BFSP1	hsa-miR-106b-5p, hsa-miR-125b-5p	NM_001161705, NM_001195, NM_001278606
BGLAP	hsa-miR-106b-5p	NM_199173
BGN	hsa-miR-125b-5p, hsa-miR-23b-3p	NM_001711
BHLHA15	hsa-miR-125b-5p, hsa-miR-23b-3p	NM_177455
BHLHA9	hsa-miR-23b-3p	NM_001164405
BHLHB9	hsa-miR-106b-5p, hsa-miR-23b-3p, hsa-miR-30d-5p	NM_030639, NM_001142524, NM_001142529, NM_001142530
BHLHE22	hsa-miR-106b-5p	NM_152414
BHLHE40	hsa-miR-106b-5p	NM_003670
BHMT2	hsa-miR-106b-5p	NM_017614, NM_001178005	MIRT685727
BICC1	hsa-miR-106b-5p, hsa-miR-125b-5p	NM_001080512
BICD1	hsa-miR-106b-5p, hsa-miR-125b-5p, hsa-miR-23b-3p, hsa-miR-30d-5p	NM_001363603, NM_001003398, NM_001714
BICD2	hsa-miR-106b-5p, hsa-miR-125b-5p, hsa-miR-23b-3p, hsa-miR-30d-5p	NM_001003800, NM_015250	MIRT568276
BICDL1	hsa-miR-106b-5p, hsa-miR-23b-3p, hsa-miR-30d-5p	NM_001367886, NM_207311
BICDL2	hsa-miR-125b-5p	NM_001369667, NM_001103175
BICRA	hsa-miR-23b-3p	NM_001394372, NM_015711
BICRAL	hsa-miR-106b-5p, hsa-miR-23b-3p	NM_001393499, NM_015349, NM_001318819
BID	hsa-miR-23b-3p, hsa-miR-30d-5p	NM_197966, NM_197967, NM_001196, NM_001244567, NM_001244569, NM_001244570
BIN1	hsa-miR-125b-5p, hsa-miR-23b-3p	NM_004305, NM_139343, NM_139344, NM_139345, NM_139346, NM_139347, NM_139348, NM_139349, NM_139350, NM_139351, NM_001320632
BIN2	hsa-miR-125b-5p, hsa-miR-23b-3p	NM_016293, NM_001290007, NM_001290008, NM_001364780, NM_001290009
BIN3	hsa-miR-106b-5p, hsa-miR-125b-5p, hsa-miR-23b-3p	XM_011544587, XM_047421995, NM_001363046
BIRC2	hsa-miR-106b-5p	NM_001256163, NM_001256166, NM_001166
BIRC3	hsa-miR-106b-5p, hsa-miR-125b-5p, hsa-miR-23b-3p	NM_182962, NM_001165
BIRC5	hsa-miR-106b-5p, hsa-miR-23b-3p	NM_001012270, NM_001012271, NM_001168
BIRC6	hsa-miR-106b-5p, hsa-miR-125b-5p, hsa-miR-23b-3p, hsa-miR-30d-5p	NM_016252, XM_005264455, XM_017004558
BIRC7	hsa-miR-23b-3p	NM_022161, NM_139317
BIVM	hsa-miR-125b-5p, hsa-miR-30d-5p	NM_017693, NM_001159596
BIVM-ERCC5	hsa-miR-23b-3p, hsa-miR-30d-5p	NM_001204425
BLACAT1	hsa-miR-106b-5p, hsa-miR-23b-3p	NM_001397426
BLCAP	hsa-miR-106b-5p, hsa-miR-23b-3p, hsa-miR-30d-5p	NM_001167821, NM_001167823, NM_006698, NM_001317075, NM_001167822, NM_001167820, NM_001317074
BLK	hsa-miR-106b-5p, hsa-miR-125b-5p	NM_001330465, NM_001715
BLM	hsa-miR-106b-5p, hsa-miR-125b-5p, hsa-miR-23b-3p, hsa-miR-30d-5p	NM_001287246, NM_000057, NM_001287247
BLNK	hsa-miR-23b-3p	NM_013314, NM_001258440, NM_001258441, NM_001258442, NM_001114094
BLOC1S1	hsa-miR-23b-3p, hsa-miR-30d-5p	NM_001487
BLOC1S2	hsa-miR-106b-5p, hsa-miR-125b-5p, hsa-miR-23b-3p	NM_173809, NM_001282436, NM_001282438, NM_001001342	MIRT023471
BLOC1S3	hsa-miR-106b-5p, hsa-miR-125b-5p	NM_212550	MIRT151807
BLOC1S4	hsa-miR-106b-5p	NM_018366
BLOC1S5	hsa-miR-106b-5p, hsa-miR-23b-3p	NM_201280, NM_001199323
BLOC1S6	hsa-miR-106b-5p	NM_012388, NM_001311255
BLVRA	hsa-miR-125b-5p, hsa-miR-23b-3p	NM_001253823, NM_000712
BLZF1	hsa-miR-125b-5p, hsa-miR-30d-5p	NM_003666, NM_001320973
BMERB1	hsa-miR-106b-5p	NM_001142469, NM_033201
BMF	hsa-miR-106b-5p, hsa-miR-125b-5p, hsa-miR-30d-5p	NM_001398507, NM_001398508, NM_001003940, NM_001003942, NM_001003943, NM_033503	MIRT003394
BMI1	hsa-miR-106b-5p, hsa-miR-23b-3p, hsa-miR-30d-5p	NM_005180
BMP1	hsa-miR-125b-5p, hsa-miR-23b-3p	NM_006129
BMP10	hsa-miR-125b-5p, hsa-miR-23b-3p	NM_014482
BMP15	hsa-miR-23b-3p	NM_005448
BMP2	hsa-miR-106b-5p, hsa-miR-125b-5p, hsa-miR-23b-3p	NM_001200	MIRT480787
BMP2K	hsa-miR-106b-5p, hsa-miR-125b-5p, hsa-miR-23b-3p	NM_198892, NM_017593
BMP3	hsa-miR-125b-5p, hsa-miR-23b-3p	NM_001201
BMP4	hsa-miR-125b-5p	NM_130850
BMP5	hsa-miR-23b-3p	NM_021073
BMP6	hsa-miR-125b-5p	NM_001718
BMP7	hsa-miR-125b-5p, hsa-miR-23b-3p	NM_001719
BMP8A	hsa-miR-106b-5p, hsa-miR-125b-5p	NM_181809
BMP8B	hsa-miR-23b-3p	NM_001720
BMPER	hsa-miR-106b-5p, hsa-miR-125b-5p, hsa-miR-23b-3p	NM_001365308, XM_005249633, NM_133468
BMPR1A	hsa-miR-125b-5p, hsa-miR-30d-5p	NM_004329, XM_011540103
BMPR1B	hsa-miR-106b-5p, hsa-miR-23b-3p	NM_001256792, XM_047416094, XM_017008560, NM_001203, NM_001256793, NM_001256794
BMPR2	hsa-miR-106b-5p, hsa-miR-23b-3p, hsa-miR-30d-5p	NM_001204	MIRT086761
BMS1	hsa-miR-106b-5p, hsa-miR-23b-3p, hsa-miR-30d-5p	NM_014753
BMT2	hsa-miR-106b-5p, hsa-miR-23b-3p	NM_152556	MIRT441034
BMX	hsa-miR-23b-3p	NM_203281, NM_001721
BNC1	hsa-miR-106b-5p, hsa-miR-125b-5p	NM_001301206
BNC2	hsa-miR-106b-5p, hsa-miR-125b-5p, hsa-miR-23b-3p, hsa-miR-30d-5p	NM_017637, NM_001317939, XM_047423501, XM_047423512, XM_047423492
BNIP2	hsa-miR-106b-5p, hsa-miR-125b-5p	NM_004330, NM_001320674, NM_001320675	MIRT441108
BNIP3	hsa-miR-106b-5p	NM_004052
BNIP3L	hsa-miR-106b-5p, hsa-miR-125b-5p, hsa-miR-23b-3p	NM_001330491, NM_004331
BNIP5	hsa-miR-106b-5p	NM_001010903
BNIPL	hsa-miR-106b-5p, hsa-miR-125b-5p, hsa-miR-23b-3p	NM_001159642, NM_138278
BOC	hsa-miR-23b-3p	XM_047449182, NM_001378074, XM_017007455, NM_033254, NM_001301861, NM_001301867
BOD1	hsa-miR-23b-3p	NM_001159651, NM_138369
BOD1L1	hsa-miR-106b-5p, hsa-miR-125b-5p, hsa-miR-23b-3p, hsa-miR-30d-5p	XM_005248150, NM_148894
BOD1L2	hsa-miR-106b-5p, hsa-miR-23b-3p	NM_001257964
BOK	hsa-miR-23b-3p, hsa-miR-30d-5p	NM_032515
BOLA1	hsa-miR-125b-5p, hsa-miR-23b-3p	NM_001321025, NM_001321026, NM_016074
BOLA2	hsa-miR-23b-3p	NM_001031827
BOLA2B	hsa-miR-23b-3p	NM_001320607, NM_001039182
BOLL	hsa-miR-106b-5p, hsa-miR-125b-5p	NM_001284361, NM_197970, NM_001284358
BOP1	hsa-miR-23b-3p, hsa-miR-30d-5p	NM_015201
BORA	hsa-miR-106b-5p, hsa-miR-23b-3p, hsa-miR-30d-5p	NM_001286746, NM_024808, NM_001286747
BORCS5	hsa-miR-106b-5p, hsa-miR-125b-5p, hsa-miR-23b-3p	NM_001300742, NM_058169, NM_001330356
BORCS6	hsa-miR-125b-5p, hsa-miR-23b-3p	NM_017622
BORCS8	hsa-miR-125b-5p, hsa-miR-23b-3p, hsa-miR-30d-5p	NM_001145783, NM_001145784
BPGM	hsa-miR-106b-5p, hsa-miR-125b-5p, hsa-miR-23b-3p, hsa-miR-30d-5p	NM_199186, NM_001293085, NM_001724
BPHL	hsa-miR-23b-3p	NM_001302777, NM_004332
BPI	hsa-miR-106b-5p, hsa-miR-23b-3p	NM_001725, XM_047440395
BPIFA1	hsa-miR-125b-5p, hsa-miR-23b-3p	NM_016583, NM_001243193, NM_130852
BPIFA2	hsa-miR-23b-3p	NM_080574, NM_001319164
BPIFA3	hsa-miR-125b-5p, hsa-miR-23b-3p	NM_001042439, NM_178466
BPIFB1	hsa-miR-23b-3p	NM_033197
BPIFB2	hsa-miR-23b-3p	NM_025227
BPIFB3	hsa-miR-106b-5p	NM_001376932
BPIFB4	hsa-miR-23b-3p	NM_182519
BPIFB6	hsa-miR-23b-3p	NM_174897
BPIFC	hsa-miR-106b-5p, hsa-miR-23b-3p	NM_174932
BPNT1	hsa-miR-106b-5p, hsa-miR-30d-5p	NM_001286151, NM_001286150, NM_006085, XM_005272998
BPNT2	hsa-miR-106b-5p, hsa-miR-125b-5p, hsa-miR-23b-3p	NM_017813
BPTF	hsa-miR-106b-5p, hsa-miR-125b-5p, hsa-miR-23b-3p	XM_047435597, NM_182641, NM_004459, XM_005257150, XM_005257153, XM_005257160, XM_047435619
BPY2B	hsa-miR-125b-5p	NM_001002760
BPY2C	hsa-miR-125b-5p	NM_001002761
BRAF	hsa-miR-106b-5p, hsa-miR-125b-5p, hsa-miR-23b-3p, hsa-miR-30d-5p	NM_001354609, NM_001374258, XM_047420769, NM_001374244, NM_004333
BRAP	hsa-miR-106b-5p, hsa-miR-23b-3p	NM_006768, XM_005253944
BRAT1	hsa-miR-125b-5p, hsa-miR-30d-5p	NM_152743
BRCA1	hsa-miR-106b-5p, hsa-miR-125b-5p, hsa-miR-23b-3p	NM_007298, NM_007297, NM_007294, NM_007300, NM_007299
BRCA2	hsa-miR-106b-5p, hsa-miR-125b-5p, hsa-miR-23b-3p, hsa-miR-30d-5p	NM_000059
BRCC3	hsa-miR-106b-5p, hsa-miR-125b-5p	NM_001018055, NM_001242640, NM_024332
BRD1	hsa-miR-106b-5p	NM_001304808, NM_001394552, NM_001304809
BRD2	hsa-miR-106b-5p, hsa-miR-125b-5p, hsa-miR-23b-3p, hsa-miR-30d-5p	XM_047419222, XM_047419223, NM_001199455, NM_001199456, NM_005104, NM_001113182
BRD3	hsa-miR-106b-5p, hsa-miR-30d-5p	NM_007371
BRD3OS	hsa-miR-106b-5p, hsa-miR-125b-5p	NM_001355256
BRD4	hsa-miR-106b-5p, hsa-miR-125b-5p, hsa-miR-23b-3p, hsa-miR-30d-5p	NM_001330384, NM_001379291, NM_058243, NM_014299
BRD7	hsa-miR-106b-5p, hsa-miR-23b-3p	NM_001173984, NM_013263
BRD8	hsa-miR-106b-5p, hsa-miR-125b-5p, hsa-miR-23b-3p	NM_006696, NM_139199, NM_001300961, NM_001164326
BRDT	hsa-miR-106b-5p, hsa-miR-125b-5p, hsa-miR-23b-3p	NM_001242810, NM_001242805, NM_001242808, NM_001726, NM_207189
BRF1	hsa-miR-106b-5p, hsa-miR-125b-5p, hsa-miR-23b-3p	NM_001242790, NM_001519, NM_001242786, NM_001242787, NM_001242789, NM_145685, NM_001242788
BRF2	hsa-miR-23b-3p	NM_018310
BRI3BP	hsa-miR-106b-5p, hsa-miR-125b-5p	NM_080626	MIRT611005
BRICD5	hsa-miR-106b-5p, hsa-miR-125b-5p	XM_047433958, NM_182563
BRINP1	hsa-miR-106b-5p, hsa-miR-125b-5p	NM_014618
BRINP2	hsa-miR-106b-5p	NM_021165
BRINP3	hsa-miR-23b-3p	NM_199051
BRIP1	hsa-miR-106b-5p, hsa-miR-125b-5p, hsa-miR-23b-3p	NM_032043, XM_011525339, XM_047436896, XM_047436901
BRK1	hsa-miR-23b-3p	NM_018462
BRME1	hsa-miR-23b-3p, hsa-miR-30d-5p	NM_001345848, NM_001345843, NM_024323
BRMS1	hsa-miR-125b-5p	XM_024448425, NM_015399, NM_001024957
BRMS1L	hsa-miR-106b-5p, hsa-miR-23b-3p	NM_032352	MIRT020480
BROX	hsa-miR-106b-5p, hsa-miR-125b-5p, hsa-miR-23b-3p	NM_001288580, NM_001288581, NM_001288579, NM_144695
BRPF1	hsa-miR-106b-5p, hsa-miR-125b-5p, hsa-miR-23b-3p	XM_047448876, XM_047448877, XM_047448879, XM_047448881, NM_004634, XM_005265449, XM_005265450, XM_011534101, NM_001003694, NM_001319050, NM_001319049
BRPF3	hsa-miR-106b-5p, hsa-miR-125b-5p, hsa-miR-23b-3p	XM_047418649, NM_015695, XM_047418651
BRS3	hsa-miR-106b-5p, hsa-miR-125b-5p, hsa-miR-23b-3p, hsa-miR-30d-5p	NM_001727
BRSK1	hsa-miR-106b-5p, hsa-miR-125b-5p	NM_032430
BRSK2	hsa-miR-106b-5p, hsa-miR-125b-5p, hsa-miR-23b-3p	NM_001282218, NM_001256627, NM_001256629, NM_001256630, NM_003957
BRWD1	hsa-miR-106b-5p, hsa-miR-125b-5p, hsa-miR-23b-3p, hsa-miR-30d-5p	NM_033656, NM_018963, NM_001007246	MIRT044300, MIRT399756
BRWD3	hsa-miR-106b-5p, hsa-miR-125b-5p, hsa-miR-23b-3p, hsa-miR-30d-5p	NM_153252
BSCL2	hsa-miR-106b-5p, hsa-miR-125b-5p	NM_001130702, NM_032667, NM_001386027, NM_001386028	MIRT480678
BSDC1	hsa-miR-106b-5p, hsa-miR-125b-5p, hsa-miR-23b-3p, hsa-miR-30d-5p	NM_001143888, NM_001143889, NM_001143890, NM_001300958, NM_018045	MIRT710505
BSG	hsa-miR-106b-5p, hsa-miR-125b-5p, hsa-miR-23b-3p, hsa-miR-30d-5p	NM_198589, NM_001728
BSN	hsa-miR-106b-5p, hsa-miR-23b-3p	NM_003458
BSND	hsa-miR-106b-5p, hsa-miR-125b-5p, hsa-miR-23b-3p, hsa-miR-30d-5p	NM_057176
BSPRY	hsa-miR-23b-3p	NM_017688, NM_001317944
BST1	hsa-miR-125b-5p, hsa-miR-23b-3p	NM_004334
BST2	hsa-miR-125b-5p	NM_004335
BSX	hsa-miR-125b-5p	NM_001098169
BTAF1	hsa-miR-106b-5p, hsa-miR-125b-5p, hsa-miR-23b-3p	NM_003972
BTBD1	hsa-miR-106b-5p, hsa-miR-125b-5p, hsa-miR-23b-3p, hsa-miR-30d-5p	NM_025238, NM_001011885	MIRT728188
BTBD11	hsa-miR-106b-5p, hsa-miR-125b-5p, hsa-miR-23b-3p, hsa-miR-30d-5p	NM_001017523, NM_001347943, NM_001018072
BTBD16	hsa-miR-106b-5p, hsa-miR-125b-5p, hsa-miR-23b-3p	NM_144587
BTBD17	hsa-miR-125b-5p, hsa-miR-23b-3p	NM_001080466
BTBD18	hsa-miR-125b-5p	XM_047427405, NM_001145101
BTBD19	hsa-miR-106b-5p, hsa-miR-23b-3p	NM_001136537, NM_001394564
BTBD3	hsa-miR-106b-5p, hsa-miR-125b-5p, hsa-miR-23b-3p	NM_181443, NM_001395003, NM_001395005, NM_001282550, NM_001282551, NM_014962	MIRT046061
BTBD6	hsa-miR-106b-5p, hsa-miR-125b-5p, hsa-miR-23b-3p, hsa-miR-30d-5p	NM_001387567, NM_033271
BTBD7	hsa-miR-106b-5p, hsa-miR-125b-5p, hsa-miR-23b-3p, hsa-miR-30d-5p	XM_017021438, NM_001289133, NM_001002860, NM_018167	MIRT441098, MIRT728176
BTBD8	hsa-miR-106b-5p, hsa-miR-125b-5p	NM_001376131, NM_015237
BTBD9	hsa-miR-106b-5p, hsa-miR-125b-5p, hsa-miR-23b-3p, hsa-miR-30d-5p	NM_001172418, NM_001099272, NM_052893, NM_152733, XM_011514281
BTC	hsa-miR-106b-5p, hsa-miR-125b-5p	NM_001729, NM_001316963
BTD	hsa-miR-106b-5p, hsa-miR-125b-5p, hsa-miR-23b-3p, hsa-miR-30d-5p	NM_001370658, NM_001281723, NM_001281724, NM_001370753, NM_001281726, NM_001370752, NM_001281725, NM_001323582
BTF3	hsa-miR-125b-5p, hsa-miR-23b-3p	NM_001393653, NM_001207, NM_001037637
BTF3L4	hsa-miR-106b-5p, hsa-miR-23b-3p, hsa-miR-30d-5p	NM_152265, NM_001243767, NM_001136497	MIRT507949
BTG1	hsa-miR-106b-5p, hsa-miR-23b-3p, hsa-miR-30d-5p	NM_001731
BTG2	hsa-miR-125b-5p, hsa-miR-30d-5p	NM_006763	MIRT061544
BTG3	hsa-miR-106b-5p	NM_006806	MIRT020477
BTG4	hsa-miR-23b-3p	NM_017589, NM_001367975, NM_001367976
BTK	hsa-miR-106b-5p, hsa-miR-125b-5p, hsa-miR-23b-3p	NM_001287345, NM_000061, NM_001287344
BTLA	hsa-miR-106b-5p, hsa-miR-125b-5p, hsa-miR-23b-3p	NM_181780, NM_001085357	MIRT611159
BTN1A1	hsa-miR-23b-3p	NM_001732
BTN2A1	hsa-miR-125b-5p, hsa-miR-23b-3p	NM_078476, NM_001197234, NM_001197233, NM_007049
BTN2A2	hsa-miR-106b-5p, hsa-miR-125b-5p, hsa-miR-23b-3p	NM_001197237, NM_001197238, NM_001197239, NM_001197240, NM_006995, NM_181531
BTN3A1	hsa-miR-106b-5p	NM_194441, NM_001145008, NM_001145009, NM_007048, XM_005248833	MIRT168281
BTN3A2	hsa-miR-106b-5p, hsa-miR-125b-5p, hsa-miR-23b-3p, hsa-miR-30d-5p	NM_001197247, NM_001197248, NM_001197249, NM_007047, NM_001197246, XM_005248827	MIRT168223
BTN3A3	hsa-miR-106b-5p, hsa-miR-125b-5p, hsa-miR-23b-3p, hsa-miR-30d-5p	NM_197974, NM_006994	MIRT020447
BTNL3	hsa-miR-125b-5p, hsa-miR-23b-3p, hsa-miR-30d-5p	NM_197975
BTNL8	hsa-miR-106b-5p, hsa-miR-125b-5p, hsa-miR-23b-3p	NM_024850, NM_001159708, NM_001159707, NM_001159709, NM_001159710, NM_001040462
BTNL9	hsa-miR-106b-5p, hsa-miR-125b-5p, hsa-miR-23b-3p, hsa-miR-30d-5p	NM_152547, NM_001308245, XM_017009115
BTRC	hsa-miR-106b-5p, hsa-miR-125b-5p, hsa-miR-23b-3p, hsa-miR-30d-5p	NM_001256856, NM_003939, NM_033637
BUB1	hsa-miR-106b-5p, hsa-miR-125b-5p, hsa-miR-23b-3p	XM_047445616, NM_001278617, NM_004336, NM_001278616
BUB1B	hsa-miR-106b-5p	NM_001211
BUB1B-PAK6	hsa-miR-23b-3p	NM_001128628, NM_001128629
BUB3	hsa-miR-106b-5p, hsa-miR-23b-3p	NM_004725, NM_001007793
BUD13	hsa-miR-23b-3p	NM_001159736, NM_032725
BUD23	hsa-miR-125b-5p, hsa-miR-23b-3p	NM_017528, NM_001202560
BUD31	hsa-miR-125b-5p	NM_001370407, NM_003910
BVES	hsa-miR-125b-5p	NM_147147, NM_007073, NM_001199563
BYSL	hsa-miR-106b-5p, hsa-miR-125b-5p	NM_004053
BZW1	hsa-miR-106b-5p, hsa-miR-23b-3p, hsa-miR-30d-5p	NM_001207067, NM_001207068, NM_001207069	MIRT480563
BZW2	hsa-miR-106b-5p, hsa-miR-125b-5p	NM_001362719, NM_014038, NM_001159767
C10orf105	hsa-miR-106b-5p, hsa-miR-125b-5p, hsa-miR-23b-3p	NM_001164375, NM_001168390
C10orf120	hsa-miR-125b-5p	NM_001010912
C10orf53	hsa-miR-106b-5p, hsa-miR-125b-5p, hsa-miR-23b-3p	NM_001042427, NM_182554
C10orf62	hsa-miR-125b-5p	NM_001009997
C10orf67	hsa-miR-106b-5p, hsa-miR-125b-5p, hsa-miR-23b-3p	NM_153714, XM_047424970, NM_001371909
C10orf71	hsa-miR-23b-3p	NM_001135196
C10orf82	hsa-miR-106b-5p, hsa-miR-23b-3p	NM_001350931, NM_144661
C10orf88	hsa-miR-106b-5p, hsa-miR-23b-3p	NM_024942
C10orf90	hsa-miR-30d-5p	NM_001350921, XM_011539223, NM_001004298
C10orf95	hsa-miR-23b-3p	NM_001363580
C11orf1	hsa-miR-106b-5p, hsa-miR-23b-3p, hsa-miR-30d-5p	NM_022761, XM_011542957, NM_001330371
C11orf16	hsa-miR-23b-3p	NM_020643
C11orf21	hsa-miR-106b-5p, hsa-miR-125b-5p	NM_001142946, NM_001329958
C11orf24	hsa-miR-106b-5p, hsa-miR-125b-5p, hsa-miR-23b-3p	XM_047427129, NM_022338
C11orf42	hsa-miR-23b-3p	NM_173525
C11orf52	hsa-miR-106b-5p, hsa-miR-125b-5p, hsa-miR-23b-3p	NM_080659
C11orf53	hsa-miR-106b-5p, hsa-miR-125b-5p	NM_198498
C11orf54	hsa-miR-106b-5p, hsa-miR-125b-5p, hsa-miR-30d-5p	NM_001286067, NM_001286068, NM_001286069, NM_001286070, NM_001286071, NM_014039, NM_001369406	MIRT683542
C11orf58	hsa-miR-125b-5p, hsa-miR-23b-3p	NM_014267
C11orf68	hsa-miR-30d-5p	NM_001135635, NM_031450
C11orf71	hsa-miR-106b-5p, hsa-miR-23b-3p, hsa-miR-30d-5p	NM_001271562, NM_019021
C11orf80	hsa-miR-106b-5p, hsa-miR-23b-3p	NM_024650, NM_001302084
C11orf86	hsa-miR-125b-5p	NM_001136485
C11orf87	hsa-miR-106b-5p, hsa-miR-125b-5p, hsa-miR-23b-3p, hsa-miR-30d-5p	NM_207645
C11orf94	hsa-miR-125b-5p, hsa-miR-23b-3p	NM_001080446
C11orf97	hsa-miR-106b-5p	NM_001190462
C11orf98	hsa-miR-23b-3p	NM_001286086
C12orf4	hsa-miR-106b-5p, hsa-miR-23b-3p	NM_020374, NM_001304811
C12orf40	hsa-miR-106b-5p, hsa-miR-30d-5p	NM_001319247, NM_001031748
C12orf42	hsa-miR-106b-5p, hsa-miR-125b-5p	XM_017019280, NM_001099336
C12orf43	hsa-miR-106b-5p, hsa-miR-125b-5p, hsa-miR-23b-3p	XM_047429368, NM_001286195, NM_001286197, NM_001286198, NM_022895, NM_001286191
C12orf50	hsa-miR-106b-5p, hsa-miR-125b-5p, hsa-miR-23b-3p	NM_152589, NM_001363616, XM_011537985
C12orf54	hsa-miR-23b-3p, hsa-miR-30d-5p	NM_152319
C12orf56	hsa-miR-106b-5p, hsa-miR-125b-5p, hsa-miR-23b-3p, hsa-miR-30d-5p	NM_001170633, NM_001099676
C12orf57	hsa-miR-23b-3p	NM_001301837, NM_138425, NM_001301834
C12orf73	hsa-miR-106b-5p, hsa-miR-125b-5p, hsa-miR-23b-3p	NM_001135570, XM_017019916, XM_017019917
C13orf42	hsa-miR-106b-5p, hsa-miR-125b-5p, hsa-miR-23b-3p, hsa-miR-30d-5p	NM_001351589
C14orf119	hsa-miR-125b-5p, hsa-miR-23b-3p	NM_017924
C14orf132	hsa-miR-106b-5p, hsa-miR-125b-5p, hsa-miR-23b-3p, hsa-miR-30d-5p	NM_001282463, NM_001289139, NM_001252507
C14orf180	hsa-miR-106b-5p, hsa-miR-125b-5p, hsa-miR-23b-3p	NM_001286400, NM_001008404
C14orf28	hsa-miR-30d-5p	NM_001017923
C14orf39	hsa-miR-106b-5p, hsa-miR-125b-5p	NM_174978
C14orf93	hsa-miR-125b-5p, hsa-miR-30d-5p	NM_001282968, NM_021944, NM_001130706, NM_001282970, XM_005267972
C15orf39	hsa-miR-106b-5p, hsa-miR-125b-5p, hsa-miR-23b-3p	NM_015492, XM_047432864	MIRT046063
C15orf40	hsa-miR-106b-5p, hsa-miR-125b-5p, hsa-miR-23b-3p	NM_144597, NM_001160114, NM_001160115, NM_001160116	MIRT677267
C15orf48	hsa-miR-23b-3p	NM_197955, NM_032413
C15orf61	hsa-miR-125b-5p, hsa-miR-23b-3p	NM_001143936
C15orf62	hsa-miR-125b-5p, hsa-miR-23b-3p	NM_001130448
C16orf46	hsa-miR-125b-5p, hsa-miR-23b-3p, hsa-miR-30d-5p	NM_001100873, NM_152337
C16orf54	hsa-miR-106b-5p	NM_175900
C16orf72	hsa-miR-106b-5p	NM_014117
C16orf74	hsa-miR-125b-5p	NM_206967
C16orf78	hsa-miR-23b-3p	NM_144602
C16orf82	hsa-miR-106b-5p	NM_001145545
C16orf86	hsa-miR-106b-5p, hsa-miR-23b-3p	NM_001012984
C16orf87	hsa-miR-106b-5p, hsa-miR-125b-5p, hsa-miR-23b-3p	NM_001348660, NM_001001436
C16orf90	hsa-miR-23b-3p	NM_001080524
C16orf91	hsa-miR-106b-5p	NM_001272051
C16orf92	hsa-miR-106b-5p, hsa-miR-23b-3p	NM_001109659, NM_001109660
C16orf95	hsa-miR-125b-5p, hsa-miR-23b-3p	NM_001195125, NM_001256917, NM_001195124
C16orf96	hsa-miR-106b-5p, hsa-miR-125b-5p	NM_001145011
C17orf100	hsa-miR-23b-3p	NM_001105520
C17orf107	hsa-miR-125b-5p	NM_001145536
C17orf113	hsa-miR-125b-5p, hsa-miR-23b-3p	NM_001358661
C17orf114	hsa-miR-125b-5p	NM_001395223
C17orf49	hsa-miR-125b-5p, hsa-miR-23b-3p	NM_001142798, NM_001142799, NM_174893
C17orf58	hsa-miR-106b-5p, hsa-miR-125b-5p, hsa-miR-23b-3p, hsa-miR-30d-5p	NM_001382359, NM_181656
C17orf64	hsa-miR-125b-5p, hsa-miR-23b-3p	NM_181707
C17orf67	hsa-miR-106b-5p, hsa-miR-125b-5p	NM_001085430
C17orf75	hsa-miR-106b-5p, hsa-miR-125b-5p	NM_022344	MIRT783070
C17orf78	hsa-miR-125b-5p	NM_173625, NM_001321399
C17orf80	hsa-miR-125b-5p, hsa-miR-23b-3p	NM_001351264, NM_001288770, NM_001288771, NM_001100621, NM_001100622, NM_017941	MIRT046098
C17orf97	hsa-miR-125b-5p	NM_001013672
C18orf21	hsa-miR-106b-5p	NM_031446, NM_001201474, NM_001201475, NM_001201476
C18orf25	hsa-miR-106b-5p, hsa-miR-125b-5p, hsa-miR-23b-3p	NM_145055, NM_001008239
C18orf32	hsa-miR-125b-5p, hsa-miR-23b-3p	NM_001035005, NM_001199346
C18orf54	hsa-miR-106b-5p, hsa-miR-23b-3p, hsa-miR-30d-5p	NM_173529, NM_001370309, NM_001288980, NM_001288982
C18orf63	hsa-miR-106b-5p, hsa-miR-23b-3p	NM_001174123
C19orf12	hsa-miR-106b-5p, hsa-miR-125b-5p	NM_031448, NM_001282930, NM_001256046, NM_001256047, NM_001282929, NM_001031726
C19orf18	hsa-miR-125b-5p	NM_152474
C19orf25	hsa-miR-125b-5p, hsa-miR-23b-3p	NM_152482, XM_006722653
C19orf38	hsa-miR-106b-5p, hsa-miR-125b-5p, hsa-miR-23b-3p	XM_005259847, NM_001136482
C19orf44	hsa-miR-23b-3p	NM_001288834, NM_032207
C19orf47	hsa-miR-125b-5p, hsa-miR-23b-3p	XM_047438178, NM_001256441, NM_001256440
C19orf53	hsa-miR-23b-3p	NM_014047
C19orf54	hsa-miR-125b-5p	NM_198476	MIRT046079
C19orf67	hsa-miR-106b-5p, hsa-miR-23b-3p	NM_001277378
C19orf81	hsa-miR-23b-3p	XM_047438759
C1D	hsa-miR-23b-3p	NM_173177
C1GALT1	hsa-miR-106b-5p, hsa-miR-30d-5p	XM_047420623, NM_020156
C1GALT1C1L	hsa-miR-106b-5p, hsa-miR-125b-5p	NM_001101330
C1QA	hsa-miR-106b-5p, hsa-miR-125b-5p	NM_001347465, NM_001347466, NM_015991
C1QC	hsa-miR-23b-3p	NM_001347620, NM_172369, NM_001347619, NM_001114101
C1QL3	hsa-miR-23b-3p	NM_001010908
C1QL4	hsa-miR-23b-3p	NM_001008223
C1QTNF1	hsa-miR-106b-5p, hsa-miR-125b-5p, hsa-miR-23b-3p	NM_153372, NM_198594, NM_198593, NM_030968
C1QTNF2	hsa-miR-125b-5p	NM_031908
C1QTNF3	hsa-miR-106b-5p, hsa-miR-125b-5p, hsa-miR-23b-3p	NM_030945, NM_181435
C1QTNF4	hsa-miR-125b-5p	NM_031909
C1QTNF5	hsa-miR-30d-5p	NM_001278431
C1QTNF6	hsa-miR-23b-3p, hsa-miR-30d-5p	NM_182486, NM_031910
C1QTNF7	hsa-miR-106b-5p, hsa-miR-125b-5p, hsa-miR-23b-3p	NM_001135170, NM_031911, NM_001135171
C1QTNF9	hsa-miR-125b-5p, hsa-miR-23b-3p, hsa-miR-30d-5p	NM_001303138, NM_178540
C1QTNF9B	hsa-miR-106b-5p, hsa-miR-125b-5p, hsa-miR-23b-3p	NM_001007537
C1R	hsa-miR-106b-5p, hsa-miR-23b-3p	NM_001354346, NM_001733
C1RL	hsa-miR-125b-5p, hsa-miR-23b-3p, hsa-miR-30d-5p	NM_016546, NM_001297642, NM_001297643
C1S	hsa-miR-106b-5p, hsa-miR-23b-3p, hsa-miR-30d-5p	NM_001346850, NM_001734, NM_201442
C1orf100	hsa-miR-125b-5p	NM_001012970, NM_001276348
C1orf105	hsa-miR-125b-5p, hsa-miR-23b-3p	NM_001300760, NM_139240
C1orf109	hsa-miR-125b-5p, hsa-miR-23b-3p, hsa-miR-30d-5p	NM_001350768, NM_001350769, NM_001350770, NM_017850	MIRT046095
C1orf112	hsa-miR-106b-5p, hsa-miR-125b-5p, hsa-miR-23b-3p, hsa-miR-30d-5p	XM_047424743, NM_001366772, NM_001320047, NM_001320051
C1orf115	hsa-miR-106b-5p, hsa-miR-23b-3p	NM_024709
C1orf116	hsa-miR-125b-5p, hsa-miR-23b-3p	NM_023938, NM_001083924
C1orf122	hsa-miR-23b-3p	NM_001142726
C1orf127	hsa-miR-106b-5p, hsa-miR-125b-5p, hsa-miR-23b-3p	XM_047446829, NM_001170754
C1orf141	hsa-miR-106b-5p	NM_001276352
C1orf159	hsa-miR-125b-5p, hsa-miR-23b-3p	NM_001330306, NM_001363525, NM_017891
C1orf162	hsa-miR-106b-5p, hsa-miR-23b-3p, hsa-miR-30d-5p	NM_174896, NM_001300834
C1orf167	hsa-miR-125b-5p, hsa-miR-23b-3p	NM_001010881
C1orf185	hsa-miR-125b-5p, hsa-miR-23b-3p, hsa-miR-30d-5p	XM_047418192, NM_001136508
C1orf198	hsa-miR-106b-5p, hsa-miR-23b-3p	NM_001136494, NM_032800, NM_001136495
C1orf21	hsa-miR-106b-5p, hsa-miR-125b-5p, hsa-miR-23b-3p	NM_030806
C1orf210	hsa-miR-125b-5p	NM_182517, NM_001164829
C1orf216	hsa-miR-106b-5p, hsa-miR-23b-3p, hsa-miR-30d-5p	NM_152374
C1orf226	hsa-miR-106b-5p, hsa-miR-125b-5p, hsa-miR-23b-3p	NM_001085375, NM_001135240
C1orf232	hsa-miR-125b-5p, hsa-miR-23b-3p	NM_001364667, NM_001364669
C1orf35	hsa-miR-125b-5p, hsa-miR-23b-3p	NM_024319
C1orf50	hsa-miR-125b-5p, hsa-miR-23b-3p	NM_024097
C1orf52	hsa-miR-106b-5p	NM_198077
C1orf53	hsa-miR-23b-3p	NM_001024594
C1orf54	hsa-miR-30d-5p	XM_047430455, NM_024579
C1orf56	hsa-miR-125b-5p	NM_017860
C1orf74	hsa-miR-106b-5p, hsa-miR-125b-5p, hsa-miR-30d-5p	NM_152485
C1orf87	hsa-miR-106b-5p	NM_152377
C1orf94	hsa-miR-30d-5p	NM_001134734, NM_032884
C2	hsa-miR-106b-5p, hsa-miR-125b-5p, hsa-miR-23b-3p	NM_001282459, NM_001145903, NM_000063, NM_001282458, NM_001178063, NM_001282457
C20orf173	hsa-miR-125b-5p	NM_001145350
C20orf202	hsa-miR-23b-3p	NM_001394958
C20orf203	hsa-miR-106b-5p, hsa-miR-125b-5p, hsa-miR-23b-3p	NM_182584, XM_047440131
C20orf27	hsa-miR-23b-3p	NM_001258429, NM_001039140, NM_001258430
C20orf96	hsa-miR-125b-5p, hsa-miR-23b-3p	XM_047439899, NM_153269, NM_080571
C21orf140	hsa-miR-23b-3p	NM_001282537
C21orf58	hsa-miR-106b-5p	XM_047440895, NM_001286476, NM_001286477, NM_058180
C21orf62	hsa-miR-106b-5p, hsa-miR-125b-5p, hsa-miR-23b-3p	NM_019596, NM_001162496, NM_001162495
C21orf91	hsa-miR-125b-5p, hsa-miR-30d-5p	NM_001100421, NM_017447, NM_001100420
C22orf15	hsa-miR-125b-5p, hsa-miR-30d-5p	NM_001376903, NM_001331041, NM_182520
C22orf23	hsa-miR-125b-5p, hsa-miR-23b-3p	NM_032561
C22orf31	hsa-miR-23b-3p	NM_015370
C22orf39	hsa-miR-106b-5p, hsa-miR-125b-5p, hsa-miR-23b-3p	NM_173793, NM_001166242
C22orf42	hsa-miR-23b-3p	NM_001010859
C2CD2	hsa-miR-106b-5p, hsa-miR-125b-5p, hsa-miR-23b-3p	NM_015500, NM_199050
C2CD2L	hsa-miR-23b-3p	NM_001290474, NM_014807
C2CD3	hsa-miR-106b-5p, hsa-miR-125b-5p, hsa-miR-23b-3p	NM_015531, NM_001286577
C2CD4A	hsa-miR-125b-5p	NM_207322
C2CD4B	hsa-miR-106b-5p	NM_001007595
C2CD4C	hsa-miR-125b-5p	NM_001136263
C2CD4D	hsa-miR-23b-3p	NM_001136003
C2CD5	hsa-miR-106b-5p, hsa-miR-125b-5p, hsa-miR-23b-3p, hsa-miR-30d-5p	NM_014802, NM_001286173, NM_001286174, NM_001286175, NM_001286177, NM_001286176
C2CD6	hsa-miR-106b-5p, hsa-miR-23b-3p, hsa-miR-30d-5p	NM_001168221, NM_001168217, NM_152525, NM_001168216
C2orf15	hsa-miR-106b-5p, hsa-miR-23b-3p	NM_144706, NM_001317992
C2orf16	hsa-miR-125b-5p, hsa-miR-23b-3p, hsa-miR-30d-5p	NM_032266
C2orf42	hsa-miR-106b-5p, hsa-miR-125b-5p	NM_017880, NM_001348762
C2orf49	hsa-miR-23b-3p	NM_001286537, NM_024093
C2orf50	hsa-miR-106b-5p, hsa-miR-125b-5p, hsa-miR-23b-3p	NM_182500, NM_001371321
C2orf66	hsa-miR-23b-3p	NM_213608
C2orf69	hsa-miR-125b-5p, hsa-miR-23b-3p, hsa-miR-30d-5p	NM_153689	MIRT156700
C2orf72	hsa-miR-106b-5p, hsa-miR-125b-5p, hsa-miR-23b-3p	NM_001144994
C2orf73	hsa-miR-23b-3p	NM_001369401, NM_001100396
C2orf74	hsa-miR-23b-3p	NM_001143959, NM_001143960, NM_001316317
C2orf76	hsa-miR-125b-5p, hsa-miR-23b-3p	NM_001322329, NM_001322330, NM_001017927
C2orf78	hsa-miR-106b-5p, hsa-miR-125b-5p, hsa-miR-23b-3p, hsa-miR-30d-5p	NM_001080474
C2orf80	hsa-miR-30d-5p	XM_047444268
C2orf81	hsa-miR-125b-5p, hsa-miR-23b-3p	NM_001316766, NM_001316764, NM_001145054
C2orf88	hsa-miR-106b-5p, hsa-miR-23b-3p	NM_001042519, NM_001042521, NM_032321
C2orf92	hsa-miR-125b-5p, hsa-miR-23b-3p	NM_001351368, XM_024453112
C3	hsa-miR-106b-5p, hsa-miR-125b-5p, hsa-miR-23b-3p	NM_000064
C3AR1	hsa-miR-125b-5p	NM_004054
C3orf14	hsa-miR-125b-5p, hsa-miR-23b-3p	NM_020685, NM_001291941, NM_001291943, NM_001291942
C3orf18	hsa-miR-106b-5p, hsa-miR-125b-5p, hsa-miR-23b-3p	NM_001171741, NM_016210, NM_001171740
C3orf20	hsa-miR-106b-5p, hsa-miR-23b-3p	NM_001184957, NM_001184958, NM_032137
C3orf22	hsa-miR-125b-5p, hsa-miR-23b-3p	NM_152533
C3orf38	hsa-miR-106b-5p, hsa-miR-30d-5p	NM_173824	MIRT092687
C3orf49	hsa-miR-106b-5p	NM_001355236, XM_024453353
C3orf52	hsa-miR-125b-5p, hsa-miR-23b-3p	NM_024616, NM_001171747
C3orf56	hsa-miR-23b-3p	NM_001007534
C3orf62	hsa-miR-106b-5p, hsa-miR-23b-3p	NM_198562
C3orf70	hsa-miR-106b-5p, hsa-miR-125b-5p	NM_001025266
C3orf80	hsa-miR-125b-5p, hsa-miR-23b-3p	NM_001168214
C3orf84	hsa-miR-106b-5p, hsa-miR-23b-3p	XM_011534015, NM_001080528
C4A	hsa-miR-106b-5p, hsa-miR-125b-5p, hsa-miR-23b-3p	NM_001252204, NM_007293
C4B	hsa-miR-106b-5p, hsa-miR-125b-5p	NM_001002029
C4BPA	hsa-miR-23b-3p	NM_000715
C4BPB	hsa-miR-106b-5p	NM_000716, NM_001017365, NM_001017367
C4orf17	hsa-miR-106b-5p, hsa-miR-125b-5p	XM_011532315, NM_032149
C4orf19	hsa-miR-106b-5p, hsa-miR-125b-5p	NM_018302, NM_001104629
C4orf3	hsa-miR-106b-5p, hsa-miR-23b-3p	NM_001170330, NM_001001701
C4orf33	hsa-miR-106b-5p, hsa-miR-125b-5p, hsa-miR-23b-3p	NM_173487, NM_001099783
C4orf46	hsa-miR-23b-3p	NM_001008393
C4orf47	hsa-miR-106b-5p, hsa-miR-23b-3p	NM_001114357, XM_047415722
C4orf50	hsa-miR-106b-5p, hsa-miR-125b-5p, hsa-miR-23b-3p, hsa-miR-30d-5p	NM_001364689
C4orf51	hsa-miR-23b-3p	NM_001080531
C4orf54	hsa-miR-106b-5p, hsa-miR-23b-3p, hsa-miR-30d-5p	NM_001354435
C5	hsa-miR-106b-5p, hsa-miR-125b-5p	NM_001735, NM_001317163
C5AR1	hsa-miR-106b-5p	NM_001736
C5AR2	hsa-miR-106b-5p, hsa-miR-125b-5p	NM_001271749, NM_018485
C5orf15	hsa-miR-23b-3p	NM_020199
C5orf22	hsa-miR-125b-5p	NM_018356
C5orf24	hsa-miR-125b-5p, hsa-miR-23b-3p, hsa-miR-30d-5p	NM_152409, XM_005271889, NM_001135586, NM_001300894
C5orf34	hsa-miR-106b-5p	NM_198566
C5orf47	hsa-miR-125b-5p	NM_001144954
C5orf49	hsa-miR-125b-5p, hsa-miR-23b-3p	NM_001089584
C5orf63	hsa-miR-125b-5p, hsa-miR-23b-3p, hsa-miR-30d-5p	NM_001164479, NM_001388304, NM_001388305, NM_001164478
C6	hsa-miR-106b-5p, hsa-miR-125b-5p, hsa-miR-23b-3p	NM_000065, NM_001115131
C6orf120	hsa-miR-106b-5p, hsa-miR-125b-5p, hsa-miR-23b-3p	NM_001029863	MIRT044361
C6orf132	hsa-miR-106b-5p, hsa-miR-125b-5p, hsa-miR-23b-3p, hsa-miR-30d-5p	NM_001164446
C6orf136	hsa-miR-106b-5p, hsa-miR-23b-3p	NM_001161376, NM_001109938, NM_145029
C6orf141	hsa-miR-125b-5p, hsa-miR-23b-3p	NM_001145652, XM_047418228, XM_047418230
C6orf15	hsa-miR-106b-5p, hsa-miR-125b-5p	NM_014070
C6orf163	hsa-miR-125b-5p	NM_001010868
C6orf47	hsa-miR-106b-5p, hsa-miR-125b-5p, hsa-miR-23b-3p	NM_021184
C6orf52	hsa-miR-125b-5p	NM_001145020
C6orf62	hsa-miR-106b-5p	NM_030939, XM_011514928
C6orf89	hsa-miR-106b-5p, hsa-miR-23b-3p, hsa-miR-30d-5p	NM_152734, NM_001286635, NM_001286636
C7	hsa-miR-106b-5p, hsa-miR-125b-5p, hsa-miR-30d-5p	NM_000587
C7orf25	hsa-miR-106b-5p, hsa-miR-125b-5p	NM_001099858, NM_001363436
C7orf31	hsa-miR-106b-5p, hsa-miR-30d-5p	NM_001371352, NM_138811
C7orf33	hsa-miR-23b-3p	NM_145304
C7orf50	hsa-miR-106b-5p, hsa-miR-125b-5p, hsa-miR-23b-3p	NM_001318252, NM_032350, NM_001134396
C7orf57	hsa-miR-106b-5p, hsa-miR-125b-5p, hsa-miR-23b-3p	NM_001267866, NM_001100159, XM_011515121, NM_001267865
C8A	hsa-miR-106b-5p, hsa-miR-125b-5p, hsa-miR-23b-3p	XM_011542079, NM_000562
C8B	hsa-miR-23b-3p	NM_000066
C8G	hsa-miR-106b-5p, hsa-miR-125b-5p	NM_000606
C8orf33	hsa-miR-125b-5p	NM_023080
C8orf34	hsa-miR-23b-3p	NM_052958
C8orf44-SGK3	hsa-miR-106b-5p, hsa-miR-125b-5p, hsa-miR-23b-3p, hsa-miR-30d-5p	NM_001204173
C8orf48	hsa-miR-23b-3p, hsa-miR-30d-5p	NM_001007090
C8orf58	hsa-miR-125b-5p, hsa-miR-23b-3p	NM_001198827, NM_001013842, NM_173686	MIRT480259
C8orf82	hsa-miR-125b-5p, hsa-miR-23b-3p	NM_001001795
C8orf89	hsa-miR-106b-5p	NM_001243237
C9	hsa-miR-106b-5p, hsa-miR-125b-5p	NM_001737
C9orf131	hsa-miR-125b-5p, hsa-miR-23b-3p, hsa-miR-30d-5p	NM_203299, NM_001040411, NM_001040412
C9orf152	hsa-miR-125b-5p, hsa-miR-23b-3p	NM_001012993
C9orf24	hsa-miR-106b-5p, hsa-miR-23b-3p, hsa-miR-30d-5p	NM_032596, XM_005251616, NM_147168, NM_147169
C9orf40	hsa-miR-106b-5p	NM_017998	MIRT020465
C9orf43	hsa-miR-106b-5p, hsa-miR-125b-5p, hsa-miR-23b-3p	NM_152786, NM_001278629
C9orf57	hsa-miR-23b-3p	NM_001371610, NM_001128618
C9orf64	hsa-miR-23b-3p, hsa-miR-30d-5p	NM_001317997, NM_032307
C9orf72	hsa-miR-106b-5p, hsa-miR-125b-5p, hsa-miR-23b-3p, hsa-miR-30d-5p	NM_145005, NM_018325, NM_001256054
C9orf78	hsa-miR-106b-5p, hsa-miR-23b-3p, hsa-miR-30d-5p	NM_016520
C9orf85	hsa-miR-106b-5p, hsa-miR-30d-5p	NM_001365053, NM_182505
CA1	hsa-miR-23b-3p	NM_001128831, NM_001291967, NM_001128830
CA10	hsa-miR-106b-5p, hsa-miR-125b-5p, hsa-miR-23b-3p, hsa-miR-30d-5p	NM_020178, NM_001082533, NM_001082534, XM_017024878
CA11	hsa-miR-125b-5p, hsa-miR-23b-3p	NM_001217
CA12	hsa-miR-106b-5p, hsa-miR-125b-5p, hsa-miR-23b-3p, hsa-miR-30d-5p	NM_001293642, NM_206925, NM_001218
CA2	hsa-miR-23b-3p	NM_000067	MIRT323483
CA5A	hsa-miR-125b-5p, hsa-miR-23b-3p	NM_001367225, NM_001739
CA5B	hsa-miR-106b-5p, hsa-miR-125b-5p, hsa-miR-23b-3p, hsa-miR-30d-5p	NM_007220
CA6	hsa-miR-106b-5p	NM_001215, NM_001270500, NM_001270501
CA8	hsa-miR-106b-5p, hsa-miR-23b-3p	NM_004056
CA9	hsa-miR-106b-5p	NM_001216
CAAP1	hsa-miR-125b-5p	NM_024828, NM_001167575
CAB39	hsa-miR-125b-5p, hsa-miR-23b-3p	NM_016289, NM_001130849, NM_001130850
CAB39L	hsa-miR-106b-5p, hsa-miR-125b-5p, hsa-miR-23b-3p	NM_001287337, NM_001287339, NM_030925, NM_001287338, NM_001079670
CABIN1	hsa-miR-106b-5p, hsa-miR-23b-3p	XM_017028683, NM_001199281, NM_001201429, NM_012295
CABLES1	hsa-miR-106b-5p, hsa-miR-125b-5p, hsa-miR-23b-3p, hsa-miR-30d-5p	NM_001100619, NM_001256438, NM_138375	MIRT079775
CABLES2	hsa-miR-106b-5p, hsa-miR-125b-5p	NM_031215
CABP1	hsa-miR-106b-5p, hsa-miR-125b-5p, hsa-miR-23b-3p, hsa-miR-30d-5p	XM_024449281, NM_031205, NM_004276
CABP4	hsa-miR-106b-5p, hsa-miR-23b-3p	NM_145200, NM_001300896
CABP7	hsa-miR-106b-5p, hsa-miR-125b-5p, hsa-miR-23b-3p	NM_182527
CABYR	hsa-miR-125b-5p	NM_153768, NM_012189, NM_001308231
CACFD1	hsa-miR-125b-5p, hsa-miR-23b-3p	NM_017586, NM_001242369, NM_001242370, NM_001135775
CACHD1	hsa-miR-125b-5p, hsa-miR-23b-3p	XM_047426235, NM_020925, XM_011541862, NM_001293274
CACNA1A	hsa-miR-106b-5p, hsa-miR-125b-5p, hsa-miR-23b-3p	NM_023035, NM_001127221, NM_001127222, NM_000068, NM_001174080
CACNA1B	hsa-miR-106b-5p, hsa-miR-125b-5p, hsa-miR-23b-3p	NM_001243812, NM_000718
CACNA1C	hsa-miR-106b-5p, hsa-miR-125b-5p, hsa-miR-23b-3p, hsa-miR-30d-5p	NM_001129833, NM_001129835, NM_001129837, NM_001129841, NM_001129843, XM_017019947, XM_017019953, XM_017019954, NM_199460, NM_001167623, NM_001167624, NM_001167625, XM_006719017, XM_011521020, XM_011521023, NM_001129827, NM_001129829, NM_001129830, NM_001129831, NM_001129832, NM_001129834, NM_001129836, NM_001129838, NM_001129839, NM_001129840, NM_001129842, NM_001129844, NM_001129846, NM_000719
CACNA1D	hsa-miR-106b-5p, hsa-miR-125b-5p, hsa-miR-23b-3p, hsa-miR-30d-5p	XM_005265448, XM_011534096, XM_017007144, NM_001128839, NM_001128840, NM_000720, XM_047448873, XM_047448874
CACNA1E	hsa-miR-106b-5p, hsa-miR-125b-5p, hsa-miR-23b-3p, hsa-miR-30d-5p	NM_001205293, NM_001205294, NM_000721
CACNA1F	hsa-miR-106b-5p, hsa-miR-125b-5p, hsa-miR-23b-3p	NM_005183, NM_001256789, NM_001256790
CACNA1G	hsa-miR-106b-5p, hsa-miR-23b-3p	NM_198376, NM_198382, NM_198383, NM_198386, NM_198396, NM_198377, NM_198380, NM_198384, NM_198378, NM_198379, NM_198385, NM_198387, NM_198388, NM_001256324, NM_001256325, NM_001256326, NM_001256327, NM_001256328, NM_001256329, NM_001256330, NM_001256331, NM_001256332, NM_001256333, NM_001256334, NM_018896
CACNA1H	hsa-miR-106b-5p, hsa-miR-23b-3p	XM_006720967, NM_021098, NM_001005407
CACNA1I	hsa-miR-106b-5p, hsa-miR-23b-3p, hsa-miR-30d-5p	NM_021096, NM_001003406
CACNA1S	hsa-miR-106b-5p, hsa-miR-125b-5p, hsa-miR-23b-3p, hsa-miR-30d-5p	NM_000069, XM_005245478
CACNA2D1	hsa-miR-23b-3p	NM_001366867, XM_005250574, XM_006716120, NM_001302890, NM_000722
CACNA2D2	hsa-miR-106b-5p, hsa-miR-125b-5p, hsa-miR-23b-3p	NM_006030, NM_001291101, XM_005265581, XM_011534243, NM_001005505, NM_001174051
CACNA2D3	hsa-miR-106b-5p, hsa-miR-23b-3p, hsa-miR-30d-5p	NM_018398
CACNA2D4	hsa-miR-125b-5p, hsa-miR-23b-3p	NM_172364, XM_047429897
CACNB1	hsa-miR-125b-5p, hsa-miR-23b-3p	NM_000723, NM_199247, NM_199248
CACNB2	hsa-miR-106b-5p, hsa-miR-23b-3p, hsa-miR-30d-5p	NM_201596, NM_001167945, NM_001330060, NM_201570, NM_201571, NM_201590, XM_005252588, XM_006717502, NM_000724, NM_201572, NM_201597
CACNB3	hsa-miR-106b-5p, hsa-miR-125b-5p, hsa-miR-23b-3p	NM_001206915, NM_001206916, NM_001206917, NM_000725
CACNB4	hsa-miR-106b-5p, hsa-miR-125b-5p, hsa-miR-23b-3p, hsa-miR-30d-5p	NM_001320722, NM_001330113, NM_001330115, NM_001330116, NM_001330117, NM_001330118, NM_001145798, NM_000726, NM_001005746, NM_001005747, XM_047445798
CACNG1	hsa-miR-125b-5p, hsa-miR-30d-5p	NM_000727
CACNG2	hsa-miR-125b-5p, hsa-miR-23b-3p, hsa-miR-30d-5p	NM_006078
CACNG3	hsa-miR-125b-5p, hsa-miR-23b-3p	NM_006539
CACNG4	hsa-miR-23b-3p	NM_014405
CACNG5	hsa-miR-106b-5p, hsa-miR-125b-5p, hsa-miR-23b-3p, hsa-miR-30d-5p	NM_145811, NM_001371476
CACNG6	hsa-miR-125b-5p, hsa-miR-23b-3p	NM_031897, NM_145814, NM_145815
CACNG7	hsa-miR-106b-5p, hsa-miR-23b-3p	NM_031896
CACNG8	hsa-miR-106b-5p	NM_031895
CACUL1	hsa-miR-106b-5p, hsa-miR-125b-5p, hsa-miR-23b-3p	NM_153810
CACYBP	hsa-miR-106b-5p	NM_014412, NM_001007214
CAD	hsa-miR-106b-5p, hsa-miR-125b-5p, hsa-miR-23b-3p	NM_001306079, NM_004341
CADM1	hsa-miR-106b-5p, hsa-miR-125b-5p, hsa-miR-23b-3p	NM_014333, NM_001098517, NM_001301043, NM_001301044, NM_001301045
CADM2	hsa-miR-106b-5p, hsa-miR-125b-5p, hsa-miR-23b-3p	NM_153184, NM_001167674, NM_001167675	MIRT450921
CADM3	hsa-miR-106b-5p, hsa-miR-125b-5p, hsa-miR-23b-3p	NM_021189, NM_001127173
CADM4	hsa-miR-23b-3p, hsa-miR-30d-5p	NM_145296
CADPS	hsa-miR-106b-5p, hsa-miR-125b-5p, hsa-miR-23b-3p, hsa-miR-30d-5p	NM_183394, NM_003716, NM_183393, XM_011534197
CADPS2	hsa-miR-106b-5p, hsa-miR-125b-5p, hsa-miR-23b-3p	XM_047421034, NM_017954, NM_001167940, NM_001009571
CAGE1	hsa-miR-106b-5p, hsa-miR-125b-5p, hsa-miR-23b-3p	NM_001170692, NM_001170693, NM_205864
CALB2	hsa-miR-30d-5p	NM_001740
CALCA	hsa-miR-125b-5p	NM_001741, NM_001033952
CALCB	hsa-miR-106b-5p, hsa-miR-23b-3p	NM_000728
CALCOCO1	hsa-miR-106b-5p, hsa-miR-125b-5p, hsa-miR-23b-3p, hsa-miR-30d-5p	NM_001143682, NM_020898
CALCOCO2	hsa-miR-106b-5p, hsa-miR-125b-5p, hsa-miR-23b-3p	NM_001261390, NM_001261391, NM_001261393, NM_001261395, NM_005831
CALCR	hsa-miR-106b-5p, hsa-miR-23b-3p, hsa-miR-30d-5p	NM_001164737, NM_001164738, NM_001742
CALCRL	hsa-miR-106b-5p, hsa-miR-125b-5p, hsa-miR-23b-3p	NM_001271751, NM_005795
CALD1	hsa-miR-125b-5p, hsa-miR-23b-3p	NM_033138, NM_033157, NM_004342
CALHM1	hsa-miR-106b-5p, hsa-miR-125b-5p	NM_001001412
CALHM2	hsa-miR-23b-3p	NM_015916, XM_006717880
CALHM3	hsa-miR-125b-5p	NM_001129742
CALHM4	hsa-miR-106b-5p, hsa-miR-23b-3p	NM_001366078, NM_153036, NM_001256887, NM_001256888, NM_001256889
CALHM5	hsa-miR-106b-5p, hsa-miR-125b-5p, hsa-miR-23b-3p	NM_153711
CALHM6	hsa-miR-106b-5p, hsa-miR-23b-3p	NM_001010919, NM_001276460
CALM1	hsa-miR-23b-3p, hsa-miR-30d-5p	NM_001363669, NM_006888
CALM2	hsa-miR-106b-5p, hsa-miR-125b-5p, hsa-miR-23b-3p	NM_001743, NM_001305625, NM_001305626
CALM3	hsa-miR-125b-5p	NM_005184, NM_001329921, NM_001329922, NM_001329923, NM_001329925, NM_001329926
CALML3	hsa-miR-106b-5p, hsa-miR-23b-3p	NM_005185
CALML4	hsa-miR-106b-5p, hsa-miR-125b-5p, hsa-miR-23b-3p	NM_001286695, NM_001031733, NM_033429, NM_001286694
CALML5	hsa-miR-23b-3p, hsa-miR-30d-5p	NM_017422
CALML6	hsa-miR-106b-5p, hsa-miR-23b-3p	NM_001330313, NM_138705
CALN1	hsa-miR-106b-5p, hsa-miR-125b-5p, hsa-miR-23b-3p	NM_031468, NM_001363460, XM_047420911, XM_017012678, NM_001017440
CALR	hsa-miR-106b-5p, hsa-miR-23b-3p	NM_004343
CALU	hsa-miR-125b-5p, hsa-miR-23b-3p	NM_001199671, NM_001199672, NM_001199673, NM_001219, NM_001130674
CALY	hsa-miR-125b-5p	NM_015722
CAMK1	hsa-miR-125b-5p, hsa-miR-23b-3p	NM_003656
CAMK1D	hsa-miR-106b-5p, hsa-miR-125b-5p, hsa-miR-30d-5p	NM_020397, NM_153498
CAMK1G	hsa-miR-106b-5p, hsa-miR-125b-5p, hsa-miR-23b-3p, hsa-miR-30d-5p	NM_020439, XM_017001866, XM_017001867
CAMK2A	hsa-miR-106b-5p, hsa-miR-125b-5p, hsa-miR-23b-3p, hsa-miR-30d-5p	NM_001363989, NM_001363990, NM_001369025, NM_171825, NM_015981
CAMK2B	hsa-miR-106b-5p, hsa-miR-125b-5p, hsa-miR-23b-3p, hsa-miR-30d-5p	NM_172078, NM_172080, NM_001220, NM_172083, NM_172084, NM_172081, NM_001293170, NM_172079, NM_172082
CAMK2D	hsa-miR-106b-5p, hsa-miR-23b-3p, hsa-miR-30d-5p	NM_001321567, NM_001321579, NM_001321591, NM_172114, NM_172129, NM_172127, NM_172128, NM_001221, NM_001321566, NM_001321570, NM_001321571, NM_001321573, NM_001321574, NM_001321576, NM_001321577, NM_001321583, NM_001321584, NM_001321586, NM_001321587, NM_001321588, NM_001396965, XM_047416222, NM_172115
CAMK2G	hsa-miR-106b-5p, hsa-miR-125b-5p, hsa-miR-23b-3p, hsa-miR-30d-5p	NM_001367526, NM_001367531, NM_001367534, NM_001367542, XM_047425805, NM_172169, NM_172171, NM_001204492, NM_001222, XM_005270198, XM_005270205
CAMK2N2	hsa-miR-30d-5p	NM_033259
CAMK4	hsa-miR-106b-5p, hsa-miR-125b-5p, hsa-miR-23b-3p, hsa-miR-30d-5p	NM_001744, NM_001323374
CAMKK1	hsa-miR-106b-5p, hsa-miR-125b-5p, hsa-miR-23b-3p, hsa-miR-30d-5p	NM_032294, NM_172206, NM_172207
CAMKK2	hsa-miR-106b-5p, hsa-miR-125b-5p, hsa-miR-30d-5p	NM_172216, NM_172226, NM_153500, NM_153499, NM_001270486, NM_172214, NM_172215, NM_001270485, NM_006549
CAMKMT	hsa-miR-106b-5p	XM_047445880, NM_024766
CAMKV	hsa-miR-125b-5p, hsa-miR-23b-3p, hsa-miR-30d-5p	NM_024046, NM_001320147
CAMLG	hsa-miR-23b-3p	NM_001745
CAMSAP1	hsa-miR-106b-5p, hsa-miR-23b-3p	XM_047422809, XM_005263396, NM_015447
CAMSAP2	hsa-miR-106b-5p, hsa-miR-125b-5p, hsa-miR-23b-3p, hsa-miR-30d-5p	NM_001297707, NM_203459, NM_001297708
CAMSAP3	hsa-miR-106b-5p, hsa-miR-125b-5p	NM_020902, NM_001080429
CAMTA1	hsa-miR-106b-5p, hsa-miR-125b-5p, hsa-miR-23b-3p	NM_001349622, NM_015215, NM_001349619, NM_001349612, NM_001349617, XM_024454334, XM_047416020, XM_017000777	MIRT147927
CAMTA2	hsa-miR-106b-5p, hsa-miR-23b-3p	NM_015099, NM_001171166, XM_006721478
CAND1	hsa-miR-106b-5p	NM_018448
CAND2	hsa-miR-106b-5p, hsa-miR-23b-3p	NM_001162499, NM_012298
CANT1	hsa-miR-106b-5p, hsa-miR-125b-5p, hsa-miR-23b-3p	NM_001159773, NM_138793, NM_001159772
CANX	hsa-miR-106b-5p, hsa-miR-23b-3p	NM_001363995, NM_001363998, NM_001363999, NM_001364000, NM_001364001, NM_001746, NM_001024649, NM_001363996, NM_001363997, XM_047417792, XM_011534665
CAP1	hsa-miR-106b-5p, hsa-miR-23b-3p	NM_001330502, NM_001350477, NM_001350482, NM_001350483, NM_006367, NM_001105530	MIRT046269
CAP2	hsa-miR-106b-5p	NM_006366, NM_001363533, NM_001363534
CAPG	hsa-miR-125b-5p	NM_001747, NM_001256140
CAPN1	hsa-miR-106b-5p, hsa-miR-125b-5p, hsa-miR-23b-3p	NM_001198869, XM_011545292, NM_001198868
CAPN10	hsa-miR-106b-5p, hsa-miR-30d-5p	NM_023083, NM_023085
CAPN11	hsa-miR-125b-5p, hsa-miR-30d-5p	NM_007058
CAPN13	hsa-miR-125b-5p, hsa-miR-23b-3p, hsa-miR-30d-5p	XM_011533163, NM_144575
CAPN14	hsa-miR-106b-5p, hsa-miR-125b-5p, hsa-miR-30d-5p	NM_001145122
CAPN15	hsa-miR-23b-3p	NM_005632
CAPN2	hsa-miR-106b-5p, hsa-miR-125b-5p, hsa-miR-23b-3p	NM_001146068, NM_001748
CAPN3	hsa-miR-125b-5p, hsa-miR-23b-3p, hsa-miR-30d-5p	NM_173087, NM_024344, NM_000070
CAPN5	hsa-miR-106b-5p, hsa-miR-125b-5p	NM_004055
CAPN6	hsa-miR-23b-3p, hsa-miR-30d-5p	NM_014289
CAPN8	hsa-miR-125b-5p, hsa-miR-23b-3p	XM_017001268, NM_001143962
CAPN9	hsa-miR-125b-5p, hsa-miR-23b-3p, hsa-miR-30d-5p	NM_016452, NM_006615, NM_001319676
CAPNS1	hsa-miR-125b-5p	XM_005259295, XM_011527359, NM_001003962, NM_001749, NM_001302632
CAPNS2	hsa-miR-23b-3p	NM_032330
CAPRIN1	hsa-miR-106b-5p, hsa-miR-125b-5p, hsa-miR-23b-3p, hsa-miR-30d-5p	XM_047426959, NM_005898, NM_203364
CAPRIN2	hsa-miR-106b-5p, hsa-miR-125b-5p, hsa-miR-23b-3p, hsa-miR-30d-5p	XM_047429443, NM_001385518, NM_001206856, NM_023925, NM_032156, NM_001002259, XM_047429444, NM_001385521, NM_001385524, NM_001385550, XM_047429433, XM_047429437, NM_001385502, NM_001385503, NM_001385506, NM_001385514, NM_001385529, NM_001319846, NM_001385504, NM_001385505	MIRT441012
CAPS	hsa-miR-23b-3p	NM_080590
CAPS2	hsa-miR-106b-5p, hsa-miR-125b-5p, hsa-miR-23b-3p, hsa-miR-30d-5p	NM_001355024, NM_001286547, NM_032606, XM_047429730
CAPZA1	hsa-miR-106b-5p, hsa-miR-23b-3p	NM_006135, XM_011542225
CAPZA2	hsa-miR-106b-5p	NM_006136	MIRT688848
CAPZB	hsa-miR-106b-5p, hsa-miR-23b-3p	NM_001282162, NM_001206540, NM_004930, NM_001206541
CARD11	hsa-miR-23b-3p	NM_032415
CARD14	hsa-miR-106b-5p, hsa-miR-125b-5p, hsa-miR-23b-3p, hsa-miR-30d-5p	NM_052819, NM_001366385, XM_047436713, XM_047436715, NM_024110, XM_047436720, XM_047436722, XM_047436723, NM_001257970
CARD19	hsa-miR-23b-3p	NM_001318011, NM_032310
CARD6	hsa-miR-106b-5p, hsa-miR-125b-5p, hsa-miR-23b-3p, hsa-miR-30d-5p	NM_032587
CARD8	hsa-miR-106b-5p, hsa-miR-125b-5p, hsa-miR-23b-3p, hsa-miR-30d-5p	NM_014959, NM_001351782, XM_047438437, NM_001184900, NM_001184901, NM_001184902, NM_001184903, XM_006723097, NM_001184904
CARD9	hsa-miR-106b-5p	NM_052814
CARF	hsa-miR-106b-5p, hsa-miR-125b-5p, hsa-miR-23b-3p, hsa-miR-30d-5p	NM_001282910, NM_001282911, NM_001104586, XM_047445855, NM_024744, NM_001282912
CARHSP1	hsa-miR-106b-5p, hsa-miR-125b-5p, hsa-miR-23b-3p	NM_014316, NM_001278263, NM_001278264, NM_001278266, NM_001278260, NM_001042476, NM_001278262, NM_001278265, NM_001278261	MIRT045955
CARM1	hsa-miR-106b-5p, hsa-miR-125b-5p	NM_199141, NM_001370088
CARMIL1	hsa-miR-125b-5p, hsa-miR-23b-3p	NM_017640, NM_001173977
CARMIL2	hsa-miR-125b-5p, hsa-miR-23b-3p	XM_017022953, XM_011522875, NM_001013838, NM_001317026
CARMIL3	hsa-miR-23b-3p, hsa-miR-30d-5p	NM_138360
CARNMT1	hsa-miR-106b-5p, hsa-miR-125b-5p, hsa-miR-23b-3p, hsa-miR-30d-5p	NM_152420
CARNS1	hsa-miR-125b-5p	NM_020811, NM_001166222
CARS1	hsa-miR-106b-5p, hsa-miR-30d-5p	NM_139273, NM_001378136, NM_001751
CARS2	hsa-miR-106b-5p, hsa-miR-125b-5p, hsa-miR-23b-3p, hsa-miR-30d-5p	NM_024537, XM_047430609	MIRT047820
[truncated: 15,266 more rows]

## Sheet: 2. HPV16_MolFunction_GO
Category	Term	Count	%	PValue	Genes	List Total	Pop Hits	Pop Total	Fold Enrichment	Bonferroni	Benjamini	FDR
UP_KW_MOLECULAR_FUNCTION	KW-0217~Developmental protein	26	14.6067	5.92167e-06	MESP2, RYR1, WNT2B, HOXD1, HOXC11, ASCL2, SOX2, TAF7L, BOLL, SIX6, RNF17, FEZF1, TCP11, ZNF541, NGFR, FOXD3, ZIC5, TBX6, POU4F1, MLF1, GFI1B, TLX3, PAX7, TLX2, C14ORF39, TLL2	111	1037	11952	2.69968	0.000361157	0.000183572	0.000183572
UP_KW_MOLECULAR_FUNCTION	KW-9996~Developmental protein	26	14.6067	5.92167e-06	MESP2, RYR1, WNT2B, HOXD1, HOXC11, ASCL2, SOX2, TAF7L, BOLL, SIX6, RNF17, FEZF1, TCP11, ZNF541, NGFR, FOXD3, ZIC5, TBX6, POU4F1, MLF1, GFI1B, TLX3, PAX7, TLX2, C14ORF39, TLL2	111	1037	11952	2.69968	0.000361157	0.000183572	0.000183572
GOTERM_MF_DIRECT	GO:1990837~sequence-specific double-stranded DNA binding	17	9.55056	2.14712e-05	MESP2, FOXD3, FOXE1, HOXD1, ZIC5, TBX6, ASCL2, POU4F1, HOXC11, SOX30, DMRTA2, GFI1B, SIX6, TLX3, PAX7, TLX2, NKX2-3	161	568	19253	3.57909	0.00780645	0.007837	0.00772964
GOTERM_MF_DIRECT	GO:0004032~aldose reductase (NADPH) activity	4	2.24719	0.000151534	AKR1C1, AKR1E2, AKR1C3, AKR1C2	161	13	19253	36.795	0.0538121	0.027655	0.0272761
GOTERM_MF_DIRECT	GO:0047086~ketosteroid monooxygenase activity	3	1.68539	0.000675148	AKR1C1, AKR1C3, AKR1C2	161	5	19253	71.7503	0.218478	0.082143	0.0810178
GOTERM_MF_DIRECT	GO:0000978~RNA polymerase II cis-regulatory region sequence-specific DNA binding	21	11.7978	0.00181955	MESP2, FOXD3, FOXD1, FOXE1, DMRT2, HOXD1, ZIC5, TBX6, ASCL2, POU4F1, HOXC11, SOX30, SOX2, DMRTA2, GFI1B, SIX6, TLX3, PAX7, TLX2, FEZF1, NKX2-3	161	1176	19253	2.13543	0.485594	0.108493	0.107007
GOTERM_MF_DIRECT	GO:0047023~androsterone dehydrogenase [NAD(P)+] activity	3	1.68539	0.00185963	AKR1C1, AKR1C3, AKR1C2	161	8	19253	44.8439	0.493078	0.108493	0.107007
GOTERM_MF_DIRECT	GO:0032052~bile acid binding	3	1.68539	0.00237793	AKR1C1, AKR1C3, AKR1C2	161	9	19253	39.8613	0.580619	0.108493	0.107007
GOTERM_MF_DIRECT	GO:0047044~androstan-3-alpha,17-beta-diol dehydrogenase (NAD+) activity	3	1.68539	0.00237793	AKR1C1, AKR1C3, AKR1C2	161	9	19253	39.8613	0.580619	0.108493	0.107007
GOTERM_MF_DIRECT	GO:0016655~oxidoreductase activity, acting on NAD(P)H, quinone or similar compound as acceptor	3	1.68539	0.00237793	AKR1C1, AKR1C3, AKR1C2	161	9	19253	39.8613	0.580619	0.108493	0.107007
GOTERM_MF_DIRECT	GO:0000981~DNA-binding transcription factor activity, RNA polymerase II-specific	21	11.7978	0.00393719	MESP2, FOXD3, FOXD1, FOXE1, DMRT2, HOXD1, ZIC5, TBX6, ASCL2, POU4F1, HOXC11, SOX30, SOX2, DMRTA2, GFI1B, SIX6, TLX3, GBX1, PAX7, TLX2, NKX2-3	161	1258	19253	1.99623	0.763051	0.159675	0.157488
UP_KW_MOLECULAR_FUNCTION	KW-0238~DNA-binding	32	17.9775	0.00429105	MESP2, MAJIN, FOXE1, SYCP2, HOXD1, PRDM13, YBX2, HOXC11, ASCL2, SOX2, SIX6, GBX1, ZNF488, FEZF1, NKX2-3, FOXD3, FOXD1, CDKN2A, DMRT2, RADX, ZIC5, TBX6, POU4F1, MLF1, SOX30, DMRTA2, GFI1B, TLX3, PAX7, TLX2, DMC1, LTF	111	2116	11952	1.62837	0.230733	0.0886816	0.0886816
GOTERM_MF_DIRECT	GO:0004252~serine-type endopeptidase activity	7	3.93258	0.00543112	PRSS50, F12, TLL2, CTSG, PLAT, LPA, LTF	161	192	19253	4.35983	0.862998	0.198236	0.19552
GOTERM_MF_DIRECT	GO:0004303~estradiol 17-beta-dehydrogenase [NAD(P)+] activity	3	1.68539	0.0118207	AKR1C1, AKR1C3, AKR1C2	161	20	19253	17.9376	0.986967	0.392234	0.386861
UP_KW_DISEASE	KW-1066~Premature ovarian failure	3	1.68539	0.0228625	STAG3, KASH5, C14ORF39	42	28	4859	12.3954	0.398792	0.502976	0.502976
GOTERM_MF_DIRECT	GO:0003677~DNA binding	21	11.7978	0.0240741	MAJIN, FOXD1, SYCP2, CDKN2A, OTUD7A, PRDM13, YBX2, TBX6, HOXC11, MLF1, SOX30, SMC1B, SOX2, GFI1B, BRIP1, SIX6, PAX7, TLX2, DMC1, ZNF488, LTF	161	1500	19253	1.67417	0.999863	0.601662	0.59342
GOTERM_MF_DIRECT	GO:0043565~sequence-specific DNA binding	8	4.49438	0.0240867	SOX2, DMRTA2, FOXD1, FOXE1, TLX2, DMRT2, HOXD1, POU4F1	161	341	19253	2.80549	0.999864	0.601662	0.59342
GOTERM_MF_DIRECT	GO:0047718~indanol dehydrogenase activity	2	1.1236	0.0247258	AKR1C1, AKR1C2	161	3	19253	79.7226	0.999893	0.601662	0.59342
GOTERM_MF_DIRECT	GO:0047115~trans-1,2-dihydrobenzene-1,2-diol dehydrogenase activity	2	1.1236	0.0247258	AKR1C1, AKR1C2	161	3	19253	79.7226	0.999893	0.601662	0.59342
UP_KW_MOLECULAR_FUNCTION	KW-0720~Serine protease	5	2.80899	0.0457047	F12, CTSG, PLAT, LPA, LTF	111	146	11952	3.68752	0.94237	0.708423	0.708423
GOTERM_MF_DIRECT	GO:0030283~testosterone dehydrogenase [NAD(P)+] activity	2	1.1236	0.048844	AKR1C1, AKR1C3	161	6	19253	39.8613	1	0.986386	0.972874
GOTERM_MF_DIRECT	GO:0047024~5-alpha-androstane-3-beta,17-beta-diol dehydrogenase (NADP+) activity	2	1.1236	0.048844	AKR1C1, AKR1C3	161	6	19253	39.8613	1	0.986386	0.972874
GOTERM_MF_DIRECT	GO:0031406~carboxylic acid binding	2	1.1236	0.048844	AKR1C1, AKR1C2	161	6	19253	39.8613	1	0.986386	0.972874
GOTERM_MF_DIRECT	GO:0001228~DNA-binding transcription activator activity, RNA polymerase II-specific	9	5.05618	0.056051	SOX2, GFI1B, FOXD1, TLX2, DMRT2, POU4F1, HOXC11, ASCL2, SOX30	161	497	19253	2.1655	1	0.986386	0.972874
GOTERM_MF_DIRECT	GO:0032217~riboflavin transmembrane transporter activity	2	1.1236	0.056751	RTBDN, SLC52A1	161	7	19253	34.1668	1	0.986386	0.972874
GOTERM_MF_DIRECT	GO:0106256~hydroperoxy icosatetraenoate dehydratase activity	2	1.1236	0.056751	CYP2S1, ALOXE3	161	7	19253	34.1668	1	0.986386	0.972874
GOTERM_MF_DIRECT	GO:0008201~heparin binding	5	2.80899	0.0625847	CXCL11, CTSG, CEL, LPA, LTF	161	179	19253	3.34033	1	1	0.989011
GOTERM_MF_DIRECT	GO:0061629~RNA polymerase II-specific DNA-binding transcription factor binding	5	2.80899	0.0676554	GFI1B, CDKN2A, PRDM13, TBX6, POU4F1	161	184	19253	3.24956	1	1	0.989011
GOTERM_MF_DIRECT	GO:0047045~testosterone 17-beta-dehydrogenase (NADP+) activity	2	1.1236	0.0723694	AKR1C1, AKR1C3	161	9	19253	26.5742	1	1	0.989011
GOTERM_MF_DIRECT	GO:0016702~oxidoreductase activity, acting on single donors with incorporation of molecular oxygen, incorporation of two atoms of oxygen	2	1.1236	0.0953165	ALOXE3, IDO1	161	12	19253	19.9306	1	1	0.989011

## Sheet: 3. HPV16_BioProcess_GO
Category	Term	Count	%	PValue	Genes	List Total	Pop Hits	Pop Total	Fold Enrichment	Bonferroni	Benjamini	FDR
GOTERM_BP_DIRECT	GO:0007129~homologous chromosome pairing at meiosis	7	3.93258	1.46365e-07	MAJIN, RNF212, STAG3, KASH5, DMC1, C14ORF39, TEX15	162	30	19478	28.0547	0.000143135	0.000143145	0.000142559
GOTERM_BP_DIRECT	GO:0007283~spermatogenesis	17	9.55056	5.99731e-06	ROPN1B, MAJIN, BRME1, SHCBP1L, YBX2, HSPA2, TEX15, TAF7L, STRA8, BOLL, KASH5, PNLDC1, DMC1, C14ORF39, CCDC87, TCP11, ZNF541	162	515	19478	3.96891	0.00584822	0.00293268	0.00292069
GOTERM_BP_DIRECT	GO:1990918~double-strand break repair involved in meiotic recombination	4	2.24719	8.7113e-05	MAJIN, BRME1, BRIP1, DMC1	162	11	19478	43.7217	0.0816716	0.0283988	0.0282827
GOTERM_BP_DIRECT	GO:0030855~epithelial cell differentiation	7	3.93258	0.000163352	KRT33A, KRT15, AKR1C1, KRT24, AKR1C2, ALDOC, KRT31	162	98	19478	8.58818	0.147662	0.0399396	0.0397763
GOTERM_BP_DIRECT	GO:0071395~cellular response to jasmonic acid stimulus	3	1.68539	0.000402988	AKR1C1, AKR1C3, AKR1C2	162	4	19478	90.1759	0.325782	0.0788244	0.078502
GOTERM_BP_DIRECT	GO:0006693~prostaglandin metabolic process	4	2.24719	0.000660796	CYP2S1, AKR1C1, AKR1C3, AKR1C2	162	21	19478	22.9018	0.47611	0.10771	0.107269
GOTERM_BP_DIRECT	GO:0007130~synaptonemal complex assembly	4	2.24719	0.00125324	SYCP2, STAG3, C14ORF39, TEX15	162	26	19478	18.4976	0.706665	0.175096	0.17438
GOTERM_BP_DIRECT	GO:0007140~male meiotic nuclear division	4	2.24719	0.00172962	SYCP2, TEX15, HSPA2, ZNF541	162	29	19478	16.5841	0.816039	0.211446	0.210581
GOTERM_BP_DIRECT	GO:0044597~daunorubicin metabolic process	3	1.68539	0.00235301	AKR1C1, AKR1C3, AKR1C2	162	9	19478	40.0782	0.900137	0.255693	0.254648
GOTERM_BP_DIRECT	GO:0045109~intermediate filament organization	5	2.80899	0.00284224	KRT33A, KRT15, KRT24, KRT86, KRT31	162	71	19478	8.46722	0.938189	0.260088	0.259024
GOTERM_BP_DIRECT	GO:0044598~doxorubicin metabolic process	3	1.68539	0.00292532	AKR1C1, AKR1C3, AKR1C2	162	10	19478	36.0704	0.943026	0.260088	0.259024
GOTERM_BP_DIRECT	GO:0042448~progesterone metabolic process	3	1.68539	0.00355604	AKR1C1, AKR1C3, AKR1C2	162	11	19478	32.7912	0.969316	0.289817	0.288632
GOTERM_BP_DIRECT	GO:0030299~intestinal cholesterol absorption	3	1.68539	0.00424415	AKR1C1, CEL, CD36	162	12	19478	30.0586	0.984386	0.319291	0.317985
GOTERM_BP_DIRECT	GO:0048477~oogenesis	4	2.24719	0.00502438	MAJIN, STRA8, KASH5, C14ORF39	162	42	19478	11.4509	0.992746	0.350989	0.349553
GOTERM_BP_DIRECT	GO:0120162~positive regulation of cold-induced thermogenesis	5	2.80899	0.00987462	PLAC8, FABP4, ELOVL3, YBX2, CD36	162	101	19478	5.95221	0.999939	0.643825	0.641192
GOTERM_BP_DIRECT	GO:0007286~spermatid development	5	2.80899	0.0120174	BRIP1, DMC1, RNF17, HSPA2, SOX30	162	107	19478	5.61844	0.999993	0.734562	0.731558
GOTERM_BP_DIRECT	GO:0006357~regulation of transcription by RNA polymerase II	24	13.4831	0.013748	MESP2, FOXD3, FOXD1, FOXE1, DMRT2, HOXD1, ZIC5, TBX6, POU4F1, HOXC11, DUSP9, SOX30, DMRTA2, STRA8, GFI1B, BRIP1, SIX6, TLX3, GBX1, PAX7, TLX2, FEZF1, NKX2-3, ZNF541	162	1711	19478	1.68652	0.999999	0.764625	0.761498
GOTERM_BP_DIRECT	GO:0048665~neuron fate specification	3	1.68539	0.0140729	DMRTA2, TLX3, POU4F1	162	22	19478	16.3956	0.999999	0.764625	0.761498
GOTERM_BP_DIRECT	GO:0030154~cell differentiation	13	7.30337	0.0154891	FOXD3, FOXD1, FOXE1, SHCBP1L, CEL, ZIC5, TEX15, TAF7L, BOLL, TLL2, CCDC87, NKX2-3, ZNF541	162	713	19478	2.19222	1	0.797279	0.794018
GOTERM_BP_DIRECT	GO:0010705~meiotic DNA double-strand break processing involved in reciprocal meiotic recombination	2	1.1236	0.0164636	BRIP1, C14ORF39	162	2	19478	120.235	1	0.805069	0.801776
GOTERM_BP_DIRECT	GO:0006629~lipid metabolic process	7	3.93258	0.0217717	AKR1C1, AKR1C3, EPHX3, AKR1C2, CEL, CD36, LPA	162	262	19478	3.21237	1	0.970521	0.966551
GOTERM_BP_DIRECT	GO:0071222~cellular response to lipopolysaccharide	6	3.37079	0.0218318	CD274, CXCL11, CTSG, IL36RN, CD36, CCL28	162	192	19478	3.75733	1	0.970521	0.966551
GOTERM_BP_DIRECT	GO:0009653~anatomical structure morphogenesis	5	2.80899	0.0246389	FOXD3, FOXD1, FOXE1, PAX7, TBX6	162	133	19478	4.5201	1	1	0.996929
GOTERM_BP_DIRECT	GO:0051321~meiotic cell cycle	4	2.24719	0.030532	STRA8, BOLL, DMC1, SMC1B	162	82	19478	5.8651	1	1	0.996929
GOTERM_BP_DIRECT	GO:0071799~cellular response to prostaglandin D stimulus	2	1.1236	0.0406552	AKR1C3, AKR1C2	162	5	19478	48.0938	1	1	0.996929
GOTERM_BP_DIRECT	GO:0097154~GABAergic neuron differentiation	2	1.1236	0.0406552	TLX3, PRDM13	162	5	19478	48.0938	1	1	0.996929
GOTERM_BP_DIRECT	GO:0021979~hypothalamus cell differentiation	2	1.1236	0.0406552	PRDM13, HAP1	162	5	19478	48.0938	1	1	0.996929
GOTERM_BP_DIRECT	GO:0050767~regulation of neurogenesis	3	1.68539	0.0412135	POU4F1, FEZF1, ASCL2	162	39	19478	9.24881	1	1	0.996929
GOTERM_BP_DIRECT	GO:0048513~animal organ development	3	1.68539	0.0451246	WNT2B, TLX3, TLX2	162	41	19478	8.79765	1	1	0.996929
GOTERM_BP_DIRECT	GO:0032218~riboflavin transport	2	1.1236	0.0485869	RTBDN, SLC52A1	162	6	19478	40.0782	1	1	0.996929
GOTERM_BP_DIRECT	GO:0051715~cytolysis in another organism	2	1.1236	0.0564535	RNASE7, CCL28	162	7	19478	34.3527	1	1	0.996929
GOTERM_BP_DIRECT	GO:1904062~regulation of monoatomic cation transmembrane transport	2	1.1236	0.0642554	WNK3, GRIN2C	162	8	19478	30.0586	1	1	0.996929
GOTERM_BP_DIRECT	GO:0051026~chiasma assembly	2	1.1236	0.0642554	RNF212, BRIP1	162	8	19478	30.0586	1	1	0.996929
GOTERM_BP_DIRECT	GO:0010756~positive regulation of plasminogen activation	2	1.1236	0.0642554	F12, MELTF	162	8	19478	30.0586	1	1	0.996929
GOTERM_BP_DIRECT	GO:0045141~meiotic telomere clustering	2	1.1236	0.0719932	MAJIN, KASH5	162	9	19478	26.7188	1	1	0.996929
GOTERM_BP_DIRECT	GO:0044281~small molecule metabolic process	2	1.1236	0.0796674	ALDH1L1, AKR1E2	162	10	19478	24.0469	1	1	0.996929
GOTERM_BP_DIRECT	GO:0030593~neutrophil chemotaxis	3	1.68539	0.0856128	CXCL11, EDN2, CCL28	162	59	19478	6.11362	1	1	0.996929
GOTERM_BP_DIRECT	GO:0032525~somite rostral/caudal axis specification	2	1.1236	0.0948271	MESP2, TBX6	162	12	19478	20.0391	1	1	0.996929
GOTERM_BP_DIRECT	GO:0019732~antifungal humoral response	2	1.1236	0.0948271	IL36RN, LTF	162	12	19478	20.0391	1	1	0.996929
GOTERM_BP_DIRECT	GO:0006690~icosanoid metabolic process	2	1.1236	0.0948271	CYP2S1, ALOXE3	162	12	19478	20.0391	1	1	0.996929
GOTERM_BP_DIRECT	GO:0000122~negative regulation of transcription by RNA polymerase II	13	7.30337	0.0997894	FOXD3, FOXE1, CDKN2A, PRDM13, TBX6, ASCL2, POU4F1, SOX30, SOX2, GFI1B, PER3, CD36, FEZF1	162	958	19478	1.63158	1	1	0.996929

## Sheet: 4. HPV16_CellComponent_GO
Category	Term	Count	%	PValue	Genes	List Total	Pop Hits	Pop Total	Fold Enrichment	Bonferroni	Benjamini	FDR
GOTERM_CC_DIRECT	GO:0000800~lateral element	5	2.80899	6.77274e-06	SYCP2, STAG3, KASH5, DMC1, SMC1B	168	16	20795	38.6812	0.00138745	0.00138841	0.00136809
GOTERM_CC_DIRECT	GO:0005615~extracellular space	31	17.4157	0.000183363	PON3, SERPINB12, WNT2B, CRISP3, PLAT, KRT86, PTHLH, KRT33A, MUC2, RNASE7, FAM3B, IL36RN, CTSG, CD36, EDN2, F12, CEL, OLFM4, SERPINB7, KRT31, CXCL11, STAG3, HMSD, OGN, TLL2, MELTF, LPA, ULBP1, CCL28, DAND5, LTF	168	1867	20795	2.05526	0.0368949	0.0187947	0.0185196
GOTERM_CC_DIRECT	GO:0000785~chromatin	21	11.7978	0.000784055	MESP2, FOXD3, FOXD1, FOXE1, DMRT2, HOXD1, TBX6, ASCL2, POU4F1, HOXC11, SOX30, SOX2, FAM111B, DMRTA2, SIX6, STAG3, TLX3, GBX1, PAX7, TLX2, NKX2-3	168	1133	20795	2.29424	0.148533	0.0466104	0.0459283
GOTERM_CC_DIRECT	GO:0000795~synaptonemal complex	4	2.24719	0.00090947	RNF212, SYCP2, STAG3, HSPA2	168	24	20795	20.63	0.170163	0.0466104	0.0459283
GOTERM_CC_DIRECT	GO:0005576~extracellular region	32	17.9775	0.00290416	PON3, LY6K, WNT2B, CRISP3, PLAT, PTHLH, PLAC8, C1QTNF2, MUC2, RNASE7, FAM3B, IL36RN, CTSG, RTBDN, NGFR, PINLYP, ERVMER34-1, EDN2, F12, CEL, OLFM4, CXCL11, ZPBP2, OGN, TLL2, ALDOC, MELTF, LPA, MATN4, CCL28, DAND5, LTF	168	2313	20795	1.71247	0.44911	0.119071	0.117328
GOTERM_CC_DIRECT	GO:0042581~specific granule	3	1.68539	0.00471805	CRISP3, OLFM4, LTF	168	13	20795	28.5646	0.620723	0.1612	0.158841
GOTERM_CC_DIRECT	GO:1904724~tertiary granule lumen	4	2.24719	0.0103283	CRISP3, ALDOC, OLFM4, LTF	168	56	20795	8.84141	0.880962	0.302472	0.298046
GOTERM_CC_DIRECT	GO:0005882~intermediate filament	5	2.80899	0.0241648	KRT33A, KRT15, KRT24, KRT86, KRT31	168	136	20795	4.55073	0.99336	0.619223	0.610161
GOTERM_CC_DIRECT	GO:0030141~secretory granule	4	2.24719	0.0401082	CTSG, PLAT, CCL28, LTF	168	94	20795	5.26722	0.999773	0.913576	0.900207
GOTERM_CC_DIRECT	GO:0030893~meiotic cohesin complex	2	1.1236	0.0548868	STAG3, SMC1B	168	7	20795	35.3656	0.999991	1	0.990196
GOTERM_CC_DIRECT	GO:0001673~male germ cell nucleus	3	1.68539	0.0768186	STRA8, STAG3, HSPA2	168	57	20795	6.51472	1	1	0.990196
GOTERM_CC_DIRECT	GO:0070062~extracellular exosome	25	14.0449	0.0880374	RYR1, PON3, CD274, ALDH1L1, ITGA2B, KRT24, PLAT, LDHC, FAM3B, CTSG, AKR1C1, F12, AKR1C3, CEL, HSPA2, OLFM4, KRT31, UPB1, FABP4, KRT15, OGN, ALDOC, MELTF, CCL28, LTF	168	2242	20795	1.38024	1	1	0.990196
GOTERM_CC_DIRECT	GO:0035580~specific granule lumen	3	1.68539	0.091166	CRISP3, OLFM4, LTF	168	63	20795	5.89427	1	1	0.990196
GOTERM_CC_DIRECT	GO:0062023~collagen-containing extracellular matrix	7	3.93258	0.0924346	SERPINB12, MUC2, WNT2B, F12, OGN, CTSG, MATN4	168	387	20795	2.23891	1	1	0.990196

## Sheet: 5. HPV16_TransFactor_GO
Category	Term	Count	%	PValue	Genes	List Total	Pop Hits	Pop Total	Fold Enrichment	Bonferroni	Benjamini	FDR
TFLINK	3720:jumonji and AT-rich interaction domain containing 2(JARID2)	98	55.0562	5.24125e-05	ALDH1L1, KLHDC7B, WDR87, SOX2, SLC6A17, COX6B2, UPB1, SLFN13, GPRIN2, HMSD, A3GALT2, CD274, HOXD1, PRDM13, C2CD4C, RNF212, LDHC, PLAC8, AMDHD1, NPBWR1, NKX2-3, RTBDN, ANKRD34B, PRELID2, NGFR, SLC52A1, GRIN2C, SOX30, FAM111B, TLX3, TLX2, ANKRD18B, TDRD10, MELTF, PCDHB9, ULBP1, XKR5, MESP2, WNT2B, FOXE1, SYCP2, YBX2, HOXC11, ANKRD9, KBTBD12, SIX6, C1QTNF2, BOLL, PHACTR3, FEZF1, ZNF488, FOXD3, GPX2,…	177	8133	20137	1.37087	0.0570138	0.0568813	0.0568306
TFLINK	847:catalase(CAT)	79	44.382	0.000101483	RYR1, MAJIN, BRME1, WNT2B, SYCP2, ITGA2B, KLHDC7B, WDR87, SLC8A2, SOX2, ANKRD9, TAF7L, KBTBD12, C1QTNF2, BOLL, PHACTR3, FAM3B, CA9, FEZF1, ZNF488, TCP11, PRIMA1, FOXD3, PLEKHG4, FOXD1, COX6B2, DUSP9, DMRTA2, GPRIN2, PAX7, PNLDC1, HMSD, MYO3A, ZPBP2, C14ORF39, LTF, PON3, HOXD1, SHCBP1L, C2CD4C, KRT86, PTHLH, RNF212, PRSS50, MUC2, KASH5, AMDHD1, GBX1, CAMK2N2, IL12RB2, GABRQ, PRELID2, NGFR, CDKN2C,…	177	6200	20137	1.44963	0.107445	0.0568813	0.0568306
TFLINK	7703:polycomb group ring finger 2(PCGF2)	37	20.7865	0.00047238	MAJIN, HOXD1, KRT24, PRDM13, PIK3C2G, HOXC11, PTHLH, SOX2, KBTBD12, KRT33A, SIX6, NPBWR1, FEZF1, NKX2-3, IL12RB2, RTBDN, FOXD3, FOXD1, CDKN2A, RADX, AKR1C3, ZIC5, POU4F1, STXBP5L, DMRTA2, SLFN13, KCNS1, STAG3, TLX3, PAX7, TLX2, HMSD, C14ORF39, TDRD10, HAP1, ULBP1, PCDHB9	177	2334	20137	1.80353	0.410919	0.176513	0.176355
TFLINK	84733:chromobox 2(CBX2)	51	28.6517	0.00168116	MAJIN, FOXE1, KRT24, HOXC11, C1QTNF2, SIX6, ZNF488, TCP11, FOXD1, RADX, AKR1E2, SLFN13, DMRTA2, GPRIN2, PAX7, ZPBP2, C14ORF39, CCDC87, IDO1, HOXD1, SHCBP1L, PRDM13, C2CD4C, RNF212, NEURL1B, CNNM1, MUC2, AMDHD1, CAMK2N2, KLRG2, NKX2-3, ZNF541, RTBDN, PRELID2, NGFR, CDKN2C, ZFR2, GRIN2C, STXBP5L, GFI1B, TLX3, KCNS1, STAG3, TLX2, KRT15, KCNS3, NEURL1, WNK3, TLL2, TDRD10, MUC21	177	3843	20137	1.50981	0.848092	0.471145	0.470724
TFLINK	4968:8-oxoguanine DNA glycosylase(OGG1)	108	60.6742	0.00501662	ALDH1L1, ITGA2B, KLHDC7B, HS6ST2, WDR87, SLC8A2, FAM3B, TCP11, PRIMA1, SLC6A17, RADX, AKR1E2, COX6B2, UPB1, SLFN13, GPRIN2, PNLDC1, HMSD, CD274, HOXD1, RNF212, LDHC, KRT33A, AMDHD1, KASH5, NKX2-3, ZNF541, ANKRD34B, NGFR, PINLYP, ZFR2, SLC52A1, EPHX3, HSPA2, GRIN2C, SOX30, FAM111B, TLX3, STAG3, TLX2, CYP2S1, WNK3, ANKRD18B, TDRD10, MELTF, ULBP1, RYR1, MESP2, MAJIN, BRME1, MEI1, SYCP2, YBX2, ANKRD9…	177	10247	20137	1.19908	0.996421	1	1
UCSC_TFBS	NMYC	59	33.1461	0.0078651	RYR1, MAJIN, SYCP2, MEI1, CRISP3, OTUD7A, YBX2, HOXC11, HS6ST2, SLC8A2, SOX2, ANKRD9, C1QTNF2, PHACTR3, CA9, FEZF1, ZNF488, FOXD3, EDN2, RADX, AKR1E2, ELOVL3, UPB1, DUSP9, DMRTA2, ZPBP2, LANCL3, HAP1, MATN4, HOXD1, KRT86, ASCL2, RNF212, NEURL1B, CNNM1, PRSS50, MUC2, CAMK2N2, KLRG2, NRIP3, GABRE, ALOXE3, NKX2-3, RTBDN, NGFR, EPHX3, PKDREJ, ZIC5, TBX6, GRIN2C, POU4F1, GFI1B, TLX3, KCNS1, STAG3, NEU…	171	5286	20671	1.34924	0.752817	0.73531	0.73531
UCSC_TFBS	MYCMAX	107	60.1124	0.00943535	ROPN1B, ALDH1L1, PLAT, HS6ST2, SLC8A2, SOX2, PRIMA1, RADX, SLC34A1, CEL, UPB1, PNLDC1, HOXD1, PRDM13, C2CD4C, RNF212, LDHC, KRT33A, BRIP1, AMDHD1, KASH5, NKX2-3, ZNF541, RTBDN, PRELID2, NGFR, SLC10A6, ZFR2, SLC52A1, HSPA2, GRIN2C, TLX3, STAG3, TLX2, CYP2S1, OGN, WNK3, TDRD10, MELTF, PCDHB9, ULBP1, RYR1, MESP2, MAJIN, BRME1, MEI1, SYCP2, CRISP3, OTUD7A, YBX2, PIK3C2G, HOXC11, ANKRD9, KBTBD12, C1QT…	171	10988	20671	1.17715	0.81325	0.73531	0.73531
UCSC_TFBS	AP2	48	26.9663	0.0147662	RYR1, BRME1, SYCP2, ITGA2B, YBX2, C2CD4C, HOXC11, HS6ST2, PTHLH, SLC8A2, SOX2, SIX6, CNNM1, GBX1, KASH5, CAMK2N2, ALOXE3, NKX2-3, PRIMA1, ANKRD34B, FOXD3, CDKN2C, DMRT2, TMEM255A, SLC34A1, F12, ELOVL3, EPHX3, ZIC5, TBX6, COX6B2, GRIN2C, POU4F1, DMRTA2, SLFN13, KCNS1, STAG3, TLX3, PAX7, TNNT1, TLX2, KCNS3, WNK3, NEURL1, TLL2, TDRD10, ASB2, MATN4	171	4228	20671	1.37237	0.928145	0.73531	0.73531
UCSC_TFBS	PAX5	96	53.9326	0.0167116	ROPN1B, MESP2, RYR1, MAJIN, BRME1, WNT2B, FOXE1, SYCP2, MEI1, SH2D4B, ITGA2B, OTUD7A, YBX2, KLHDC7B, HOXC11, HS6ST2, ANKRD9, KBTBD12, SIX6, GOLGA6L6, PHACTR3, CA9, FEZF1, ZNF488, PRIMA1, FOXD3, PLEKHG4, FOXD1, SLC34A1, ELOVL3, COX6B2, KRT31, UPB1, DUSP9, DMRTA2, PAX7, TNNT1, DMC1, ZPBP2, CCNI2, LANCL3, CCDC87, ALDOC, HAP1, LPA, MATN4, HOXD1, PRDM13, C2CD4C, ASCL2, LDHC, KRT33A, NEURL1B, CNNM1, PR…	171	9813	20671	1.18259	0.949357	0.73531	0.73531
TFLINK	2033:E1A binding protein p300(EP300)	169	94.9438	0.0168221	ROPN1B, LY6K, ALDH1L1, ITGA2B, PLAT, KLHDC7B, HS6ST2, WDR87, SLC8A2, SOX2, FAM3B, TCP11, PRIMA1, SLC6A17, RADX, SLC34A1, AKR1E2, CEL, COX6B2, UPB1, LCE1C, SLFN13, GPRIN2, PNLDC1, HMSD, CCDC87, LPA, A3GALT2, IDO1, SMIM3, CD274, HOXD1, PRDM13, C2CD4C, RNF212, LDHC, PLAC8, KRT33A, STRA8, BRIP1, AMDHD1, KASH5, NPBWR1, IL36RN, NKX2-3, ZNF541, RTBDN, ANKRD34B, PRELID2, NGFR, SLC10A6, PINLYP, ZFR2, SLC5…	177	18300	20137	1.05065	1	1	1
TFLINK	10664:CCCTC-binding factor(CTCF)	175	98.3146	0.0172506	ROPN1B, LY6K, ALDH1L1, ITGA2B, PLAT, KLHDC7B, HS6ST2, WDR87, SLC8A2, SOX2, FAM3B, TCP11, PRIMA1, SLC6A17, RADX, SLC34A1, AKR1E2, CEL, COX6B2, OLFM4, UPB1, LCE1C, SLFN13, GPRIN2, PNLDC1, HMSD, CCDC87, LPA, A3GALT2, IDO1, SMIM3, CD274, HOXD1, PRDM13, C2CD4C, RNF212, LDHC, PLAC8, KRT33A, STRA8, BRIP1, AMDHD1, KASH5, NPBWR1, IL36RN, OR2B6, NKX2-3, ZNF541, RTBDN, ANKRD34B, PRELID2, NGFR, SLC10A6, PINL…	177	19272	20137	1.03308	1	1	1
TFLINK	367:androgen receptor(AR)	171	96.0674	0.0176345	ROPN1B, LY6K, ALDH1L1, ITGA2B, PLAT, KLHDC7B, HS6ST2, WDR87, SLC8A2, SOX2, GOLGA6L6, FAM3B, TCP11, PRIMA1, SLC6A17, RADX, SLC34A1, AKR1E2, CEL, COX6B2, OLFM4, UPB1, LCE1C, SLFN13, GPRIN2, PNLDC1, HMSD, CCDC87, A3GALT2, IDO1, SMIM3, CD274, HOXD1, PRDM13, C2CD4C, RNF212, LDHC, PLAC8, STRA8, BRIP1, AMDHD1, KASH5, IL36RN, NKX2-3, ZNF541, RTBDN, ANKRD34B, PRELID2, NGFR, SLC10A6, PINLYP, ZFR2, SLC52A1,…	177	18613	20137	1.0452	1	1	1
TFLINK	2146:enhancer of zeste 2 polycomb repressive complex 2 subunit(EZH2)	156	87.6404	0.0237737	ROPN1B, LY6K, ALDH1L1, ITGA2B, PLAT, KLHDC7B, HS6ST2, WDR87, SLC8A2, SOX2, FAM3B, TCP11, PRIMA1, SLC6A17, SLC34A1, AKR1E2, COX6B2, OLFM4, UPB1, LCE1C, SLFN13, GPRIN2, HMSD, CCDC87, SMIM3, CD274, HOXD1, PRDM13, C2CD4C, RNF212, LDHC, PLAC8, KRT33A, STRA8, BRIP1, AMDHD1, KASH5, NPBWR1, IL36RN, OR2B6, NKX2-3, ZNF541, RTBDN, ANKRD34B, PRELID2, NGFR, SLC10A6, PINLYP, ZFR2, SLC52A1, EPHX3, GRIN2C, SOX30…	177	16573	20137	1.07089	1	1	1
TFLINK	5728:phosphatase and tensin homolog(PTEN)	101	56.7416	0.0260574	LY6K, ALDH1L1, ITGA2B, PLAT, KLHDC7B, WDR87, SLC8A2, SOX2, FAM3B, TCP11, PRIMA1, AKR1E2, COX6B2, SLFN13, GPRIN2, PNLDC1, HMSD, CD274, HOXD1, C2CD4C, RNF212, PLAC8, AMDHD1, KASH5, NKX2-3, ZNF541, PRELID2, NGFR, ZFR2, SLC52A1, EPHX3, HSPA2, GRIN2C, TLX3, TLX2, CYP2S1, WNK3, ANKRD18B, TDRD10, MELTF, ULBP1, XKR5, MAJIN, BRME1, WNT2B, FOXE1, MEI1, SYCP2, OTUD7A, YBX2, ANKRD9, TAF7L, KBTBD12, C1QTNF2, …	177	9918	20137	1.15856	1	1	1
UCSC_TFBS	FOXJ2	107	60.1124	0.047229	ROPN1B, ITGA2B, PLAT, HS6ST2, SLC8A2, SOX2, GOLGA6L6, TCP11, RADX, SLC34A1, CEL, COX6B2, OLFM4, UPB1, SLFN13, LPA, SMIM3, HOXD1, PRDM13, C2CD4C, RNF212, LDHC, STRA8, BRIP1, AMDHD1, IL36RN, OR2B6, NKX2-3, ANKRD34B, PRELID2, NGFR, SLC10A6, ZFR2, SLC52A1, EPHX3, SOX30, TLX3, STAG3, TLX2, OGN, WNK3, MELTF, PCDHB9, DAND5, XKR5, RYR1, MAJIN, WNT2B, FOXE1, MEI1, SYCP2, SH2D4B, PIK3C2G, HOXC11, ANKRD9, T…	171	11522	20671	1.12259	0.999809	0.999508	0.999508
UCSC_TFBS	E47	99	55.618	0.0525254	ROPN1B, ITGA2B, PLAT, HS6ST2, SLC8A2, SOX2, GOLGA6L6, FAM3B, TCP11, PRIMA1, SLC34A1, CEL, COX6B2, OLFM4, GPRIN2, CCDC87, SMIM3, PRDM13, C2CD4C, LDHC, KRT33A, KASH5, NPBWR1, NKX2-3, ZNF541, PRELID2, NGFR, ZFR2, SLC52A1, EPHX3, HSPA2, GRIN2C, SOX30, TLX3, STAG3, TLX2, OGN, MELTF, PCDHB9, DAND5, XKR5, RYR1, MAJIN, BRME1, WNT2B, FOXE1, MEI1, SYCP2, SH2D4B, OTUD7A, HOXC11, ANKRD9, SIX6, C1QTNF2, PHACT…	171	10578	20671	1.13135	0.999929	0.999508	0.999508
TFLINK	1053:CCAAT enhancer binding protein epsilon(CEBPE)	3	1.68539	0.0588723	PLAC8, CTSG, LTF	177	45	20137	7.58456	1	1	1
TFLINK	57332:chromobox 8(CBX8)	34	19.1011	0.0648929	LY6K, SHCBP1L, ITGA2B, OTUD7A, PRDM13, RNF212, C1QTNF2, SIX6, RNF17, PHACTR3, ZNF488, FEZF1, FOXD3, CDKN2C, EDN2, FOXD1, CDKN2A, RADX, SLC52A1, POU4F1, MLF1, STXBP5L, DMRTA2, SLFN13, GPRIN2, TLX3, PAX7, TLX2, CYP2S1, C14ORF39, CCNI2, TDRD10, ULBP1, IDO1	177	2899	20137	1.3343	1	1	1
TFLINK	7923:hydroxysteroid 17-beta dehydrogenase 8(HSD17B8)	10	5.61798	0.0736816	BRIP1, CDKN2C, TLX3, CDKN2A, TLX2, PRDM13, POU4F1, FEZF1, ULBP1, STXBP5L	177	588	20137	1.93484	1	1	1
UCSC_TFBS	MYOGNF1	77	43.2584	0.0741532	ROPN1B, MESP2, RYR1, MAJIN, BRME1, WNT2B, FOXE1, ITGA2B, OTUD7A, PIK3C2G, KLHDC7B, HOXC11, HS6ST2, SLC8A2, SOX2, ANKRD9, KBTBD12, CA9, CTSG, PRIMA1, FOXD3, PLEKHG4, GPX2, EDN2, RADX, TMEM255A, SLC34A1, ELOVL3, COX6B2, KRT31, GPRIN2, PAX7, TNNT1, PNLDC1, DMC1, MYO3A, LANCL3, ALDOC, MATN4, PON3, HOXD1, PRDM13, C2CD4C, KRT86, PTHLH, STRA8, NEURL1B, CNNM1, PRSS50, MUC2, GBX1, RNASE7, KLRG2, ALOXE3, N…	171	8063	20671	1.15441	0.999999	0.999508	0.999508
UCSC_TFBS	EGR3	31	17.4157	0.0809805	RYR1, FOXE1, OTUD7A, C2CD4C, KRT86, HOXC11, PTHLH, SLC8A2, ANKRD9, SIX6, KASH5, ALOXE3, NKX2-3, GABRQ, FOXD3, PLEKHG4, CDKN2C, FOXD1, SLC6A17, ZFR2, ELOVL3, HSPA2, COX6B2, DMRTA2, KCNS1, PAX7, KCNS3, WNK3, NEURL1, LANCL3, MELTF	171	2817	20671	1.33027	1	0.999508	0.999508
TFLINK	7564:zinc finger protein 16(ZNF16)	4	2.24719	0.0815224	CDKN2A, KRT86, DAND5, STXBP5L	177	116	20137	3.92305	1	1	1
UCSC_TFBS	MAX	31	17.4157	0.0949804	RYR1, SYCP2, MEI1, PRDM13, YBX2, PIK3C2G, C2CD4C, HOXC11, ASCL2, HS6ST2, SOX2, ANKRD9, NEURL1B, C1QTNF2, CNNM1, NRIP3, NKX2-3, IL12RB2, NGFR, FOXD3, PRELID2, CDKN2C, TMEM255A, ZIC5, TBX6, OLFM4, GRIN2C, DMRTA2, ZPBP2, WNK3, PCDHB9	171	2863	20671	1.3089	1	0.999508	0.999508

## Sheet: 6. HPV16_Pathway
Category	Term	Count	%	PValue	Genes	List Total	Pop Hits	Pop Total	Fold Enrichment	Bonferroni	Benjamini	FDR	ID	Description
WIKIPATHWAYS	WP696:Benzo a pyrene metabolism	3	1.68539	0.00308142	AKR1C1, AKR1C3, AKR1C2	85	9	8832	34.6353	0.518777	0.599163	0.599163	WP696	Benzo a pyrene metabolism
REACTOME_PATHWAY	R-HSA-1500620~Meiosis	6	3.37079	0.00336048	SYCP2, STAG3, DMC1, TEX15, HSPA2, SMC1B	96	122	11494	5.88832	0.807188	0.704921	0.704921	R-HSA-1500620	Meiosis
REACTOME_PATHWAY	R-HSA-6809371~Formation of the cornified envelope	6	3.37079	0.00440731	KRT33A, KRT15, KRT24, KRT86, KRT31, LCE1C	96	130	11494	5.52596	0.884668	0.704921	0.704921	R-HSA-6809371	Formation of the cornified envelope
REACTOME_PATHWAY	R-HSA-193775~Synthesis of bile acids and bile salts via 24-hydroxycholesterol	3	1.68539	0.0049691	AKR1C1, AKR1C3, AKR1C2	96	13	11494	27.6298	0.912485	0.704921	0.704921	R-HSA-193775	Synthesis of bile acids and bile salts via 24-hydroxycholesterol
REACTOME_PATHWAY	R-HSA-193807~Synthesis of bile acids and bile salts via 27-hydroxycholesterol	3	1.68539	0.00576622	AKR1C1, AKR1C3, AKR1C2	96	14	11494	25.6562	0.94086	0.704921	0.704921	R-HSA-193807	Synthesis of bile acids and bile salts via 27-hydroxycholesterol
WIKIPATHWAYS	WP5280:Glucocorticoid biosynthesis	3	1.68539	0.00755248	AKR1C1, AKR1C3, AKR1C2	85	14	8832	22.2655	0.83416	0.599163	0.599163	WP5280	Glucocorticoid biosynthesis
WIKIPATHWAYS	WP5279:Mineralocorticoid biosynthesis	3	1.68539	0.00755248	AKR1C1, AKR1C3, AKR1C2	85	14	8832	22.2655	0.83416	0.599163	0.599163	WP5279	Mineralocorticoid biosynthesis
REACTOME_PATHWAY	R-HSA-1474165~Reproduction	6	3.37079	0.0104172	SYCP2, STAG3, DMC1, TEX15, HSPA2, SMC1B	96	160	11494	4.48984	0.994028	0.888327	0.888327	R-HSA-1474165	Reproduction
REACTOME_PATHWAY	R-HSA-2142753~Arachidonate metabolism	4	2.24719	0.013325	PON3, GPX2, AKR1C3, ALOXE3	96	60	11494	7.98194	0.998584	0.888327	0.888327	R-HSA-2142753	Arachidonate metabolism
REACTOME_PATHWAY	R-HSA-193368~Synthesis of bile acids and bile salts via 7alpha-hydroxycholesterol	3	1.68539	0.0140232	AKR1C1, AKR1C3, AKR1C2	96	22	11494	16.3267	0.998998	0.888327	0.888327	R-HSA-193368	Synthesis of bile acids and bile salts via 7alpha-hydroxycholesterol
REACTOME_PATHWAY	R-HSA-1266738~Developmental Biology	21	11.7978	0.014533	MESP2, FOXD3, CDKN2A, HOXD1, ELOVL3, ITGA2B, KRT24, CEL, TBX6, KRT31, KRT86, HOXC11, LCE1C, SOX2, PLAC8, KRT33A, FABP4, PAX7, KRT15, CD36, DAND5	96	1457	11494	1.72568	0.999222	0.888327	0.888327	R-HSA-1266738	Developmental Biology
WIKIPATHWAYS	WP2064:Neural crest differentiation	5	2.80899	0.0154727	FOXD3, PAX7, TLX2, ZIC5, TBX6	85	101	8832	5.14386	0.97517	0.87625	0.87625	WP2064	Neural crest differentiation
WIKIPATHWAYS	WP2023:Cell differentiation expanded index	4	2.24719	0.0184086	SOX2, TLX3, PAX7, TLX2	85	59	8832	7.04447	0.987766	0.87625	0.87625	WP2023	Cell differentiation expanded index
KEGG_PATHWAY	hsa05202:Transcriptional misregulation in cancer	6	3.37079	0.0216753	NGFR, CDKN2C, TLX3, PAX7, PLAT, MLF1	70	198	8534	3.69437	0.975895	1	1	hsa05202	Transcriptional misregulation in cancer
REACTOME_PATHWAY	R-HSA-1221632~Meiotic synapsis	4	2.24719	0.028443	SYCP2, STAG3, HSPA2, SMC1B	96	80	11494	5.98646	0.999999	1	1	R-HSA-1221632	Meiotic synapsis
REACTOME_PATHWAY	R-HSA-192105~Synthesis of bile acids and bile salts	3	1.68539	0.0285485	AKR1C1, AKR1C3, AKR1C2	96	32	11494	11.2246	0.999999	1	1	R-HSA-192105	Synthesis of bile acids and bile salts
WIKIPATHWAYS	WP702:Metapathway biotransformation Phase I and II	6	3.37079	0.0305899	GPX2, CYP2S1, AKR1C1, AKR1C3, AKR1C2, HS6ST2	85	184	8832	3.38824	0.999366	1	1	WP702	Metapathway biotransformation Phase I and II
REACTOME_PATHWAY	R-HSA-6805567~Keratinization	6	3.37079	0.0343703	KRT33A, KRT15, KRT24, KRT86, KRT31, LCE1C	96	218	11494	3.2953	1	1	1	R-HSA-6805567	Keratinization
WIKIPATHWAYS	WP5417:Cell lineage map for neuronal differentiation	5	2.80899	0.0367711	SOX2, NGFR, FOXD3, ALDH1L1, KRT15	85	132	8832	3.93583	0.999861	1	1	WP5417	Cell lineage map for neuronal differentiation
WIKIPATHWAYS	WP5461:Primary ovarian insufficiency	5	2.80899	0.0412614	STRA8, STAG3, KASH5, DMC1, C14ORF39	85	137	8832	3.79219	0.999954	1	1	WP5461	Primary ovarian insufficiency
KEGG_PATHWAY	hsa05033:Nicotine addiction	3	1.68539	0.0431518	GABRQ, GABRE, GRIN2C	70	41	8534	8.92056	0.999446	1	1	hsa05033	Nicotine addiction
REACTOME_PATHWAY	R-HSA-194068~Bile acid and bile salt metabolism	3	1.68539	0.0490362	AKR1C1, AKR1C3, AKR1C2	96	43	11494	8.3532	1	1	1	R-HSA-194068	Bile acid and bile salt metabolism
KEGG_PATHWAY	hsa05150:Staphylococcus aureus infection	4	2.24719	0.049272	KRT33A, KRT15, KRT24, KRT31	70	102	8534	4.78095	0.999814	1	1	hsa05150	Staphylococcus aureus infection
WIKIPATHWAYS	WP4829:mBDNF and proBDNF regulation of GABA neurotransmission	3	1.68539	0.0503913	GABRQ, NGFR, GABRE	85	38	8832	8.2031	0.999995	1	1	WP4829	mBDNF and proBDNF regulation of GABA neurotransmission
REACTOME_PATHWAY	R-HSA-1430728~Metabolism	26	14.6067	0.0523116	PON3, ALDH1L1, PIK3C2G, HS6ST2, LDHC, BRIP1, AMDHD1, RNASE7, CA9, GPAT2, CD36, ALOXE3, GPX2, AKR1C1, ELOVL3, AKR1C3, SLC52A1, AKR1C2, COX6B2, UPB1, FABP4, KCNS3, CYP2S1, OGN, ALDOC, IDO1	96	2197	11494	1.41691	1	1	1	R-HSA-1430728	Metabolism
REACTOME_PATHWAY	R-HSA-2142712~Synthesis of 12-eicosatetraenoic acid derivatives	2	1.1236	0.0564557	GPX2, ALOXE3	96	7	11494	34.2083	1	1	1	R-HSA-2142712	Synthesis of 12-eicosatetraenoic acid derivatives
REACTOME_PATHWAY	R-HSA-8978868~Fatty acid metabolism	5	2.80899	0.0578854	PON3, GPX2, ELOVL3, AKR1C3, ALOXE3	96	176	11494	3.4014	1	1	1	R-HSA-8978868	Fatty acid metabolism
WIKIPATHWAYS	WP98:Prostaglandin synthesis and regulation	3	1.68539	0.0680278	AKR1C1, AKR1C3, AKR1C2	85	45	8832	6.92706	1	1	1	WP98	Prostaglandin synthesis and regulation
REACTOME_PATHWAY	R-HSA-9758941~Gastrulation	4	2.24719	0.0697347	SOX2, MESP2, PAX7, TBX6	96	115	11494	4.16449	1	1	1	R-HSA-9758941	Gastrulation
KEGG_PATHWAY	hsa01100:Metabolic pathways	19	10.6742	0.0711911	ALDH1L1, GPX2, AKR1C1, ELOVL3, AKR1C3, AKR1C2, PIK3C2G, CEL, COX6B2, UPB1, LDHC, AMDHD1, CYP2S1, CA9, ALDOC, GPAT2, ALOXE3, A3GALT2, IDO1	70	1570	8534	1.4754	0.999996	1	1	hsa01100	Metabolic pathways
REACTOME_PATHWAY	R-HSA-2142688~Synthesis of 5-eicosatetraenoic acids	2	1.1236	0.0719984	PON3, GPX2	96	9	11494	26.6065	1	1	1	R-HSA-2142688	Synthesis of 5-eicosatetraenoic acids
REACTOME_PATHWAY	R-HSA-9832991~Formation of the posterior neural plate	2	1.1236	0.0796746	SOX2, TBX6	96	10	11494	23.9458	1	1	1	R-HSA-9832991	Formation of the posterior neural plate
WIKIPATHWAYS	WP4785:Somitogenesis in the context of spondylocostal dysostosis	2	1.1236	0.0824486	MESP2, TBX6	85	9	8832	23.0902	1	1	1	WP4785	Somitogenesis in the context of spondylocostal dysostosis
WIKIPATHWAYS	WP5316:Primary ovarian insufficiency	5	2.80899	0.0836823	STRA8, FOXE1, STAG3, DMC1, C14ORF39	85	174	8832	2.9858	1	1	1	WP5316	Primary ovarian insufficiency
KEGG_PATHWAY	hsa00140:Steroid hormone biosynthesis	3	1.68539	0.0918782	AKR1C1, AKR1C3, AKR1C2	70	63	8534	5.80544	1	1	1	hsa00140	Steroid hormone biosynthesis
REACTOME_PATHWAY	R-HSA-2892247~POU5F1 (OCT4), SOX2, NANOG activate genes related to proliferation	2	1.1236	0.0948388	SOX2, FOXD3	96	12	11494	19.9549	1	1	1	R-HSA-2892247	POU5F1 (OCT4), SOX2, NANOG activate genes related to proliferation
REACTOME_PATHWAY	R-HSA-556833~Metabolism of lipids	11	6.17978	0.0964465	PON3, GPX2, FABP4, AKR1C1, ELOVL3, AKR1C3, AKR1C2, PIK3C2G, CD36, GPAT2, ALOXE3	96	760	11494	1.73292	1	1	1	R-HSA-556833	Metabolism of lipids
WIKIPATHWAYS	WP2854:Gene regulatory network modeling somitogenesis	2	1.1236	0.0998376	MESP2, TBX6	85	11	8832	18.892	1	1	1	WP2854	Gene regulatory network modeling somitogenesis

## Sheet: 7. HPV18_BioProcess_GO
Category	Term	Count	%	PValue	Genes	List Total	Pop Hits	Pop Total	Fold Enrichment	Bonferroni	Benjamini	FDR
GOTERM_BP_DIRECT	GO:0021889~olfactory bulb interneuron differentiation	2	2.98507	0.0155625	SALL1, ERBB4	62	5	19478	125.665	0.99941	1	1
GOTERM_BP_DIRECT	GO:0007601~visual perception	4	5.97015	0.0305986	LAMB2, NDP, PDE6A, NXNL2	62	217	19478	5.79099	1	1	1
GOTERM_BP_DIRECT	GO:0007173~epidermal growth factor receptor signaling pathway	3	4.47761	0.0414113	PIGR, EPHA7, ERBB4	62	103	19478	9.15033	1	1	1
GOTERM_BP_DIRECT	GO:0086004~regulation of cardiac muscle cell contraction	2	2.98507	0.042977	ATP1A2, ANK2	62	14	19478	44.8802	1	1	1
GOTERM_BP_DIRECT	GO:0002026~regulation of the force of heart contraction	2	2.98507	0.0519472	CHGA, ATP1A2	62	17	19478	36.9602	1	1	1
GOTERM_BP_DIRECT	GO:0007399~nervous system development	5	7.46269	0.0530703	ERBB4, NOVA1, ZC4H2, ISLR2, NDP	62	452	19478	3.47524	1	1	1
GOTERM_BP_DIRECT	GO:0099645~neurotransmitter receptor localization to postsynaptic specialization membrane	2	2.98507	0.0578813	ERBB4, LHFPL4	62	19	19478	33.0696	1	1	1
GOTERM_BP_DIRECT	GO:0031290~retinal ganglion cell axon guidance	2	2.98507	0.0637789	EPHA7, NDP	62	21	19478	29.9201	1	1	1
GOTERM_BP_DIRECT	GO:0010881~regulation of cardiac muscle contraction by regulation of the release of sequestered calcium ion	2	2.98507	0.0725573	ATP1A2, ANK2	62	24	19478	26.1801	1	1	1
GOTERM_BP_DIRECT	GO:0021983~pituitary gland development	2	2.98507	0.0754653	SALL1, GLI1	62	25	19478	25.1329	1	1	1
GOTERM_BP_DIRECT	GO:0006357~regulation of transcription by RNA polymerase II	10	14.9254	0.0840103	ZNF608, SALL1, ZNF727, SMAD9, ZNF667, ZNF467, GLI1, ZNF730, ZFP28, SPDEF	62	1711	19478	1.83613	1	1	1
GOTERM_BP_DIRECT	GO:0019933~cAMP-mediated signaling	2	2.98507	0.0870083	ADCYAP1R1, PDE6A	62	29	19478	21.6663	1	1	1
GOTERM_BP_DIRECT	GO:0007605~sensory perception of sound	3	4.47761	0.0944452	LHFPL4, ATP2B2, PKHD1L1	62	165	19478	5.71202	1	1	1
GOTERM_BP_DIRECT	GO:0051966~regulation of synaptic transmission, glutamatergic	2	2.98507	0.0955724	GRM2, ATP1A2	62	32	19478	19.6351	1	1	1
GOTERM_BP_DIRECT	GO:0060045~positive regulation of cardiac muscle cell proliferation	2	2.98507	0.0984094	ERBB4, GLI1	62	33	19478	19.0401	1	1	1
GOTERM_BP_DIRECT	GO:0007528~neuromuscular junction development	2	2.98507	0.0984094	LAMB2, ZC4H2	62	33	19478	19.0401	1	1	1

## Sheet: 8. HPV18_CellComponent_GO
Category	Term	Count	%	PValue	Genes	List Total	Pop Hits	Pop Total	Fold Enrichment	Bonferroni	Benjamini	FDR
GOTERM_CC_DIRECT	GO:0045211~postsynaptic membrane	6	8.95522	0.000442572	GRM2, ERBB4, ZC4H2, LHFPL4, ANK2, SHANK1	63	214	20795	9.25456	0.0605085	0.0624027	0.0619601
GOTERM_CC_DIRECT	GO:0098978~glutamatergic synapse	8	11.9403	0.0017843	PTPRT, GRM2, SLC4A8, FAAH, EPHA7, ERBB4, ATP2B2, SHANK1	63	588	20795	4.49088	0.222609	0.125793	0.124901
GOTERM_CC_DIRECT	GO:0005886~plasma membrane	28	41.791	0.00344264	PTPRT, PIGR, ADCYAP1R1, TNFRSF13B, ATP1A2, GLI1, LRRC55, FHIT, RHEX, GRM2, ERBB4, TSPAN7, EPS8L3, PDE6A, SLC16A9, PACSIN1, COL26A1, EPHA7, ISLR2, LHFPL4, ANK2, ATP2B2, SLC4A8, GPR162, PKHD1L1, CAPS, SHANK1, ITGA9	63	5597	20795	1.65128	0.385072	0.161804	0.160657
GOTERM_CC_DIRECT	GO:0062023~collagen-containing extracellular matrix	6	8.95522	0.00590674	ITIH5, COL26A1, SERPINA1, LAMB2, NDP, ADAMTS8	63	387	20795	5.11751	0.566264	0.208212	0.206736
GOTERM_CC_DIRECT	GO:0043005~neuron projection	5	7.46269	0.0168926	SLC4A8, KLHL14, ANK2, SHANK1, PACSIN1	63	330	20795	5.0012	0.909482	0.476373	0.472994
GOTERM_CC_DIRECT	GO:0098982~GABA-ergic synapse	3	4.47761	0.0412984	ERBB4, LHFPL4, ATP2B2	63	108	20795	9.16887	0.997386	0.805044	0.799334
GOTERM_CC_DIRECT	GO:0016323~basolateral plasma membrane	4	5.97015	0.0467516	SLC4A8, ERBB4, ATP2B2, ANK2	63	270	20795	4.89006	0.99883	0.805044	0.799334
GOTERM_CC_DIRECT	GO:0030425~dendrite	5	7.46269	0.0499076	GRM2, SLC4A8, EPHA7, LHFPL4, SHANK1	63	465	20795	3.54924	0.999267	0.805044	0.799334
GOTERM_CC_DIRECT	GO:0098839~postsynaptic density membrane	3	4.47761	0.0513858	PTPRT, ERBB4, ATP2B2	63	122	20795	8.11671	0.999412	0.805044	0.799334
GOTERM_CC_DIRECT	GO:0042734~presynaptic membrane	3	4.47761	0.0729807	GRM2, SLC4A8, ERBB4	63	149	20795	6.64589	0.999977	0.993444	0.986399
GOTERM_CC_DIRECT	GO:0031090~organelle membrane	2	2.98507	0.0775027	FAAH, ATP1A2	63	27	20795	24.4503	0.999989	0.993444	0.986399
GOTERM_CC_DIRECT	GO:0032809~neuronal cell body membrane	2	2.98507	0.0857405	SLC4A8, ATP2B2	63	30	20795	22.0053	0.999997	1	1

## Sheet: 9. HPV18_MolFunction_GO
Category	Term	Count	%	PValue	Genes	List Total	Pop Hits	Pop Total	Fold Enrichment	Bonferroni	Benjamini	FDR
GOTERM_MF_DIRECT	GO:0008270~zinc ion binding	14	20.8955	0.0136566	ZC4H2, BHMT2, DTX1, MYRIP, GLI1, SLC4A8, ZNF608, SALL1, ZNF727, ZNF667, ZNF467, ADAMTS8, ZNF730, ZFP28	60	2187	19253	2.05412	0.916996	1	1
GOTERM_MF_DIRECT	GO:0050811~GABA receptor binding	2	2.98507	0.0537698	ERBB4, LHFPL4	60	18	19253	35.6537	0.999955	1	1
GOTERM_MF_DIRECT	GO:0000978~RNA polymerase II cis-regulatory region sequence-specific DNA binding	8	11.9403	0.0670309	SALL1, ZNF727, SMAD9, ZNF667, ZNF467, GLI1, ZNF730, ZFP28	60	1176	19253	2.18288	0.999996	1	1
GOTERM_MF_DIRECT	GO:0005178~integrin binding	3	4.47761	0.0863987	LAMB2, ADAMTS8, ITGA9	60	160	19253	6.01656	1	1	1
GOTERM_MF_DIRECT	GO:0000981~DNA-binding transcription factor activity, RNA polymerase II-specific	8	11.9403	0.0887628	SALL1, ZNF727, SMAD9, ZNF467, GLI1, ZNF730, ZFP28, SPDEF	60	1258	19253	2.04059	1	1	1
GOTERM_MF_DIRECT	GO:0046872~metal ion binding	14	20.8955	0.0986782	ZC4H2, SMAD9, ATP2B2, ATP1A2, GLI1, ZNF608, SALL1, ZNF727, ZNF667, PDE6A, ZNF467, ZNF730, ITGA9, ZFP28	60	2904	19253	1.54696	1	1	1

## Sheet: 10. HPV18_TransFactor_GO
Category	Term	Count	%	PValue	Genes	List Total	Pop Hits	Pop Total	Fold Enrichment	Bonferroni	Benjamini	FDR
UCSC_TFBS	GCNF	49	73.1343	1.76519e-05	PTPRT, PIGR, SERPINA1, GRM2, UPK1B, SALL1, ZNF608, ADAMTS8, EPHA7, FBXO16, DNAJB13, ANK2, MYRIP, ASRGL1, GPR162, PKHD1L1, SHANK1, ITGA9, OTUB2, ITIH5, ADCYAP1R1, KLHL14, TMEM121B, ZC4H2, DNAH6, ATP1A2, LRRC55, FHIT, RHEX, ERBB4, TSPAN7, TSNAXIP1, PDE6A, NDP, EPS8L3, TRAM1L1, PACSIN1, SPDEF, COL26A1, LAMB2, GREB1, LHFPL4, SMAD9, ATP2B2, CAPN13, SLC4A8, NOVA1, FABP6, CCDC170	66	9891	20671	1.55158	0.00311954	0.00310673	0.00289491
TFLINK	84733:chromobox 2(CBX2)	28	41.791	3.42061e-05	PTPRT, ITIH5, ADCYAP1R1, FAAH, KLHL14, ZC4H2, TMEM121B, DTX1, ATP1A2, GLI1, RHEX, UPK1B, ZNF608, NDP, ZNF467, FBXO16, GREB1, ISLR2, LHFPL4, SMAD9, ATP2B2, MYRIP, CCNA1, SLC4A8, GPR162, CCDC170, PKHD1L1, ITGA9	67	3843	20137	2.18982	0.0335952	0.0342061	0.0342061
TFLINK	2078:ETS transcription factor ERG(ERG)	67	100	0.000743368	PTPRT, PIGR, FAAH, SERPINA1, TNFRSF13B, GLI1, VPREB3, GRM2, UPK1B, SALL1, ZNF608, ZNF727, SLC16A9, ADAMTS8, EPHA7, FBXO16, BHMT2, DNAJB13, ISLR2, ANK2, MYRIP, ASRGL1, CCNA1, GPR162, PKHD1L1, SHANK1, ITGA9, OTUB2, ITIH5, ADCYAP1R1, KLHL14, TMEM121B, ZC4H2, DNAH6, DTX1, ATP1A2, LRRC55, FHIT, RHEX, ERBB4, TSPAN7, ZNF667, TSNAXIP1, PDE6A, NDP, EPS8L3, TRAM1L1, ZNF467, NXNL2, PACSIN1, SPDEF, CHGA, COL…	67	18058	20137	1.11513	0.524268	0.20339	0.20339
TFLINK	8451:cullin 4A(CUL4A)	35	52.2388	0.000811451	PTPRT, ITIH5, ADCYAP1R1, SERPINA1, TNFRSF13B, TMEM121B, DTX1, ATP1A2, GLI1, LRRC55, RHEX, VPREB3, GRM2, ERBB4, ZNF667, EPS8L3, PDE6A, NXNL2, SPDEF, PACSIN1, CHGA, LAMB2, GREB1, DNAJB13, ISLR2, LHFPL4, ANK2, ATP2B2, MYRIP, ASRGL1, CAPN13, GPR162, NOVA1, FABP6, SHANK1	67	6462	20137	1.62788	0.555573	0.20339	0.20339
TFLINK	51514:denticleless E3 ubiquitin protein ligase homolog(DTL)	31	46.2687	0.000813561	PTPRT, ITIH5, ADCYAP1R1, SERPINA1, TNFRSF13B, DTX1, ATP1A2, GLI1, RHEX, VPREB3, GRM2, UPK1B, ZNF608, ZNF667, EPS8L3, NXNL2, CHGA, LAMB2, GREB1, DNAJB13, ISLR2, LHFPL4, ANK2, ATP2B2, ASRGL1, CAPN13, SLC4A8, GPR162, FABP6, SHANK1, ITGA9	67	5384	20137	1.73052	0.556509	0.20339	0.20339
UCSC_TFBS	MIF1	36	53.7313	0.00120037	PTPRT, PIGR, ADCYAP1R1, KLHL14, TMEM121B, DTX1, GLI1, LRRC55, FHIT, RHEX, GRM2, SALL1, ZNF608, ERBB4, TSNAXIP1, ADAMTS8, ZNF467, SPDEF, PACSIN1, COL26A1, EPHA7, LAMB2, GREB1, DNAJB13, LHFPL4, ANK2, ATP2B2, ASRGL1, CAPN13, GPR162, NOVA1, FABP6, CCDC170, PKHD1L1, SHANK1, ITGA9	66	7180	20671	1.57035	0.191515	0.105633	0.0984304
TFLINK	3720:jumonji and AT-rich interaction domain containing 2(JARID2)	40	59.7015	0.00162341	OTUB2, PTPRT, ITIH5, ADCYAP1R1, FAAH, KLHL14, TMEM121B, DTX1, GLI1, LRRC55, GRM2, UPK1B, SALL1, ZNF608, ERBB4, TSPAN7, SLC16A9, ADAMTS8, TRAM1L1, ZNF467, NXNL2, PACSIN1, COL26A1, EPHA7, GREB1, DNAJB13, ISLR2, LHFPL4, SMAD9, ANK2, ATP2B2, MYRIP, ASRGL1, CCNA1, SLC4A8, GPR162, NOVA1, CCDC170, PKHD1L1, ITGA9	67	8133	20137	1.47819	0.802715	0.298752	0.298752
TFLINK	2033:E1A binding protein p300(EP300)	67	100	0.00179251	PTPRT, PIGR, FAAH, SERPINA1, TNFRSF13B, GLI1, VPREB3, GRM2, UPK1B, SALL1, ZNF608, ZNF727, SLC16A9, ADAMTS8, EPHA7, FBXO16, BHMT2, DNAJB13, ISLR2, ANK2, MYRIP, ASRGL1, CCNA1, GPR162, PKHD1L1, SHANK1, ITGA9, OTUB2, ITIH5, ADCYAP1R1, KLHL14, TMEM121B, ZC4H2, DNAH6, DTX1, ATP1A2, LRRC55, FHIT, RHEX, ERBB4, TSPAN7, ZNF667, TSNAXIP1, PDE6A, NDP, EPS8L3, TRAM1L1, ZNF467, NXNL2, PACSIN1, SPDEF, CHGA, COL…	67	18300	20137	1.10038	0.833428	0.298752	0.298752
UCSC_TFBS	ZIC3	33	49.2537	0.00250573	PTPRT, PIGR, ADCYAP1R1, TMEM121B, DNAH6, ATP1A2, GLI1, FHIT, GRM2, SALL1, ZNF608, TSNAXIP1, NDP, EPS8L3, ADAMTS8, ZNF467, PACSIN1, COL26A1, EPHA7, LAMB2, GREB1, DNAJB13, LHFPL4, ANK2, ATP2B2, MYRIP, CAPN13, GPR162, FABP6, PKHD1L1, CAPS, SHANK1, ITGA9	66	6572	20671	1.57266	0.358579	0.147003	0.13698
UCSC_TFBS	CREL	18	26.8657	0.00342624	PTPRT, PIGR, ADCYAP1R1, KLHL14, LAMB2, FBXO16, BHMT2, LHFPL4, ANK2, LRRC55, ASRGL1, RHEX, VPREB3, SALL1, ERBB4, TSPAN7, PKHD1L1, ADAMTS8	66	2703	20671	2.08566	0.455281	0.150754	0.140476
UCSC_TFBS	NRSF	41	61.194	0.00435193	PTPRT, ITIH5, PIGR, ADCYAP1R1, FAAH, KLHL14, TMEM121B, DNAH6, DTX1, GLI1, LRRC55, FHIT, RHEX, GRM2, UPK1B, SALL1, ZNF608, ERBB4, TSPAN7, NDP, ZNF467, SPDEF, PACSIN1, CHGA, COL26A1, EPHA7, LAMB2, GREB1, DNAJB13, LHFPL4, SMAD9, ANK2, ATP2B2, MYRIP, GPR162, NOVA1, FABP6, PKHD1L1, CAPS, SHANK1, ITGA9	66	9215	20671	1.3935	0.537899	0.153188	0.142743
UCSC_TFBS	LYF1	32	47.7612	0.00537328	PTPRT, PIGR, FAAH, KLHL14, DNAH6, ATP1A2, GLI1, FHIT, GRM2, UPK1B, SALL1, ZNF608, ERBB4, TSPAN7, NDP, ADAMTS8, ZNF467, SPDEF, PACSIN1, LAMB2, GREB1, DNAJB13, ANK2, ATP2B2, ASRGL1, CCNA1, SLC4A8, NOVA1, PKHD1L1, CAPS, SHANK1, ITGA9	66	6576	20671	1.52407	0.614662	0.157616	0.14687
UCSC_TFBS	HAND1E47	36	53.7313	0.00754846	OTUB2, PTPRT, PIGR, ADCYAP1R1, KLHL14, GLI1, LRRC55, FHIT, GRM2, UPK1B, SALL1, ZNF608, ERBB4, TSPAN7, PDE6A, ZNF467, SPDEF, PACSIN1, COL26A1, EPHA7, LAMB2, FBXO16, BHMT2, GREB1, DNAJB13, ANK2, ATP2B2, MYRIP, CAPN13, SLC4A8, GPR162, NOVA1, FABP6, PKHD1L1, SHANK1, ITGA9	66	7907	20671	1.42596	0.738454	0.18979	0.17685
TFLINK	4904:Y-box binding protein 1(YBX1)	30	44.7761	0.00768943	PTPRT, ITIH5, PIGR, SERPINA1, KLHL14, DNAH6, GLI1, FHIT, RHEX, VPREB3, UPK1B, TSPAN7, ZNF667, EPS8L3, TRAM1L1, SPDEF, EPHA7, LAMB2, GREB1, LHFPL4, SMAD9, MYRIP, ASRGL1, CAPN13, SLC4A8, GPR162, NOVA1, FABP6, CCDC170, ZFP28	67	5885	20137	1.53213	0.999552	1	1
TFLINK	3170:forkhead box A2(FOXA2)	66	98.5075	0.00871963	PTPRT, PIGR, FAAH, SERPINA1, TNFRSF13B, GLI1, VPREB3, GRM2, UPK1B, SALL1, ZNF608, ZNF727, SLC16A9, ADAMTS8, EPHA7, FBXO16, BHMT2, DNAJB13, ISLR2, ANK2, MYRIP, ASRGL1, CCNA1, GPR162, PKHD1L1, SHANK1, ITGA9, OTUB2, ITIH5, ADCYAP1R1, TMEM121B, ZC4H2, DNAH6, DTX1, ATP1A2, LRRC55, FHIT, RHEX, ERBB4, TSPAN7, ZNF667, TSNAXIP1, PDE6A, NDP, EPS8L3, TRAM1L1, ZNF467, NXNL2, PACSIN1, SPDEF, CHGA, COL26A1, LA…	67	18155	20137	1.09262	0.999841	1	1
TFLINK	4609:MYC proto-oncogene, bHLH transcription factor(MYC)	66	98.5075	0.00916991	PTPRT, PIGR, FAAH, SERPINA1, TNFRSF13B, GLI1, VPREB3, GRM2, UPK1B, SALL1, ZNF608, ZNF727, SLC16A9, EPHA7, FBXO16, BHMT2, DNAJB13, ISLR2, ANK2, MYRIP, ASRGL1, CCNA1, GPR162, PKHD1L1, SHANK1, ITGA9, OTUB2, ITIH5, ADCYAP1R1, KLHL14, TMEM121B, ZC4H2, DNAH6, DTX1, ATP1A2, LRRC55, FHIT, RHEX, ERBB4, TSPAN7, ZNF667, TSNAXIP1, PDE6A, NDP, EPS8L3, TRAM1L1, ZNF467, NXNL2, PACSIN1, SPDEF, CHGA, COL26A1, LAM…	67	18171	20137	1.09165	0.999899	1	1
UCSC_TFBS	ER	38	56.7164	0.0122517	PTPRT, PIGR, ADCYAP1R1, FAAH, KLHL14, DNAH6, ATP1A2, GLI1, LRRC55, FHIT, VPREB3, SALL1, ZNF608, ERBB4, TSPAN7, NDP, EPS8L3, PDE6A, ADAMTS8, ZNF467, NXNL2, COL26A1, EPHA7, LAMB2, BHMT2, GREB1, DNAJB13, PNMA8A, ANK2, ATP2B2, MYRIP, SLC4A8, GPR162, NOVA1, CCDC170, PKHD1L1, SHANK1, ITGA9	66	8745	20671	1.36095	0.887178	0.218651	0.203743
TFLINK	3091:hypoxia inducible factor 1 subunit alpha(HIF1A)	62	92.5373	0.0133043	PIGR, FAAH, SERPINA1, TNFRSF13B, GLI1, GRM2, UPK1B, SALL1, ZNF608, ZNF727, SLC16A9, ADAMTS8, EPHA7, FBXO16, DNAJB13, ISLR2, ANK2, MYRIP, ASRGL1, CCNA1, GPR162, PKHD1L1, SHANK1, ITGA9, OTUB2, ITIH5, ADCYAP1R1, TMEM121B, ZC4H2, DNAH6, DTX1, ATP1A2, LRRC55, FHIT, RHEX, ERBB4, TSPAN7, ZNF667, TSNAXIP1, PDE6A, NDP, EPS8L3, TRAM1L1, ZNF467, NXNL2, PACSIN1, SPDEF, COL26A1, LAMB2, GREB1, LHFPL4, PNMA8A, …	67	16495	20137	1.12969	0.999998	1	1
TFLINK	5460:POU class 5 homeobox 1(POU5F1)	63	94.0299	0.0143465	PTPRT, PIGR, FAAH, SERPINA1, GLI1, GRM2, UPK1B, SALL1, ZNF608, SLC16A9, EPHA7, FBXO16, BHMT2, DNAJB13, ISLR2, ANK2, MYRIP, ASRGL1, CCNA1, GPR162, PKHD1L1, SHANK1, ITGA9, OTUB2, ITIH5, ADCYAP1R1, KLHL14, TMEM121B, ZC4H2, DNAH6, DTX1, ATP1A2, LRRC55, FHIT, RHEX, ERBB4, TSPAN7, ZNF667, TSNAXIP1, PDE6A, NDP, EPS8L3, TRAM1L1, ZNF467, NXNL2, PACSIN1, SPDEF, CHGA, COL26A1, LAMB2, GREB1, LHFPL4, PNMA8A, …	67	16938	20137	1.11789	0.999999	1	1
UCSC_TFBS	COMP1	37	55.2239	0.0145334	OTUB2, PTPRT, PIGR, ADCYAP1R1, FAAH, KLHL14, TMEM121B, DNAH6, GLI1, LRRC55, FHIT, GRM2, UPK1B, SALL1, ZNF608, ERBB4, TSPAN7, TSNAXIP1, NDP, PDE6A, ADAMTS8, CHGA, EPHA7, LHFPL4, PNMA8A, SMAD9, ATP2B2, MYRIP, CAPN13, CCNA1, SLC4A8, GPR162, NOVA1, CCDC170, PKHD1L1, SHANK1, ITGA9	66	8518	20671	1.36045	0.925076	0.218651	0.203743
UCSC_TFBS	CHX10	32	47.7612	0.0158043	OTUB2, PTPRT, ADCYAP1R1, FAAH, KLHL14, ATP1A2, GLI1, FHIT, GRM2, SALL1, ZNF608, ERBB4, TSPAN7, TSNAXIP1, TRAM1L1, ZNF467, PACSIN1, COL26A1, EPHA7, LAMB2, FBXO16, ANK2, ATP2B2, MYRIP, CAPN13, CCNA1, SLC4A8, NOVA1, FABP6, CCDC170, PKHD1L1, ITGA9	66	7044	20671	1.42281	0.940376	0.218651	0.203743
UCSC_TFBS	TAL1BETAITF2	39	58.209	0.0164724	OTUB2, PTPRT, ITIH5, PIGR, ADCYAP1R1, FAAH, KLHL14, DTX1, ATP1A2, GLI1, LRRC55, FHIT, GRM2, UPK1B, SALL1, ZNF608, ERBB4, TSNAXIP1, NDP, ZNF467, SPDEF, PACSIN1, COL26A1, EPHA7, LAMB2, FBXO16, BHMT2, LHFPL4, ANK2, ATP2B2, MYRIP, CAPN13, SLC4A8, NOVA1, FABP6, CCDC170, PKHD1L1, SHANK1, ITGA9	66	9204	20671	1.32711	0.947129	0.218651	0.203743
UCSC_TFBS	P53	46	68.6567	0.0175629	OTUB2, PTPRT, ADCYAP1R1, SERPINA1, KLHL14, TMEM121B, DNAH6, DTX1, ATP1A2, GLI1, LRRC55, FHIT, VPREB3, GRM2, UPK1B, SALL1, ZNF608, ERBB4, TSPAN7, TSNAXIP1, NDP, PDE6A, ADAMTS8, TRAM1L1, ZNF467, SPDEF, PACSIN1, COL26A1, EPHA7, LAMB2, FBXO16, GREB1, DNAJB13, SMAD9, ANK2, ATP2B2, MYRIP, SLC4A8, GPR162, NOVA1, FABP6, PKHD1L1, CAPS, SHANK1, ZFP28, ITGA9	66	11505	20671	1.25224	0.956555	0.218651	0.203743
UCSC_TFBS	MYB	34	50.7463	0.0177065	PTPRT, PIGR, DNAH6, DTX1, GLI1, LRRC55, FHIT, GRM2, UPK1B, SALL1, ZNF608, ERBB4, TSNAXIP1, PDE6A, SLC16A9, ZNF467, SPDEF, PACSIN1, EPHA7, BHMT2, GREB1, DNAJB13, LHFPL4, SMAD9, ANK2, ATP2B2, CAPN13, CCNA1, GPR162, NOVA1, CCDC170, PKHD1L1, SHANK1, ITGA9	66	7698	20671	1.38331	0.957664	0.218651	0.203743
UCSC_TFBS	RREB1	30	44.7761	0.0182081	PTPRT, ADCYAP1R1, KLHL14, TMEM121B, DTX1, ATP1A2, GLI1, GRM2, SALL1, ZNF608, ERBB4, TSNAXIP1, EPS8L3, ADAMTS8, ZNF467, SPDEF, PACSIN1, COL26A1, EPHA7, BHMT2, GREB1, SMAD9, ANK2, ATP2B2, MYRIP, ASRGL1, CCNA1, GPR162, NOVA1, SHANK1	66	6521	20671	1.44087	0.961324	0.218651	0.203743
UCSC_TFBS	EGR1	10	14.9254	0.018635	FAAH, ZNF608, SALL1, TMEM121B, ATP2B2, ATP1A2, MYRIP, ADAMTS8, GLI1, PACSIN1	66	1285	20671	2.43733	0.96419	0.218651	0.203743
UCSC_TFBS	NFKAPPAB	28	41.791	0.0208161	PTPRT, PIGR, ADCYAP1R1, DNAH6, DTX1, ATP1A2, GLI1, FHIT, GRM2, SALL1, ZNF608, ERBB4, TSPAN7, PDE6A, ADAMTS8, ZNF467, PACSIN1, CHGA, COL26A1, LAMB2, PNMA8A, ANK2, ATP2B2, MYRIP, SLC4A8, GPR162, SHANK1, ITGA9	66	6002	20671	1.4611	0.975847	0.225669	0.210283
TFLINK	23512:SUZ12 polycomb repressive complex 2 subunit(SUZ12)	62	92.5373	0.0212049	PTPRT, PIGR, FAAH, SERPINA1, TNFRSF13B, GLI1, GRM2, UPK1B, SALL1, ZNF608, SLC16A9, ADAMTS8, EPHA7, FBXO16, DNAJB13, ISLR2, ANK2, MYRIP, ASRGL1, CCNA1, GPR162, PKHD1L1, SHANK1, ITGA9, OTUB2, ITIH5, ADCYAP1R1, KLHL14, TMEM121B, ZC4H2, DNAH6, DTX1, ATP1A2, LRRC55, FHIT, RHEX, ERBB4, TSPAN7, ZNF667, TSNAXIP1, NDP, EPS8L3, TRAM1L1, ZNF467, NXNL2, PACSIN1, SPDEF, CHGA, COL26A1, LAMB2, GREB1, LHFPL4, PN…	67	16687	20137	1.11669	1	1	1
TFLINK	23476:bromodomain containing 4(BRD4)	67	100	0.0216691	PTPRT, PIGR, FAAH, SERPINA1, TNFRSF13B, GLI1, VPREB3, GRM2, UPK1B, SALL1, ZNF608, ZNF727, SLC16A9, ADAMTS8, EPHA7, FBXO16, BHMT2, DNAJB13, ISLR2, ANK2, MYRIP, ASRGL1, CCNA1, GPR162, PKHD1L1, SHANK1, ITGA9, OTUB2, ITIH5, ADCYAP1R1, KLHL14, TMEM121B, ZC4H2, DNAH6, DTX1, ATP1A2, LRRC55, FHIT, RHEX, ERBB4, TSPAN7, ZNF667, TSNAXIP1, PDE6A, NDP, EPS8L3, TRAM1L1, ZNF467, NXNL2, PACSIN1, SPDEF, CHGA, COL…	67	19003	20137	1.05967	1	1	1
TFLINK	6667:Sp1 transcription factor(SP1)	63	94.0299	0.0216709	PTPRT, PIGR, FAAH, SERPINA1, TNFRSF13B, GLI1, VPREB3, GRM2, UPK1B, SALL1, ZNF608, ZNF727, SLC16A9, EPHA7, FBXO16, BHMT2, ISLR2, ANK2, MYRIP, ASRGL1, CCNA1, GPR162, PKHD1L1, SHANK1, ITGA9, OTUB2, ITIH5, ADCYAP1R1, KLHL14, TMEM121B, ZC4H2, DNAH6, DTX1, ATP1A2, LRRC55, FHIT, RHEX, ERBB4, TSPAN7, ZNF667, TSNAXIP1, PDE6A, EPS8L3, TRAM1L1, ZNF467, NXNL2, PACSIN1, SPDEF, CHGA, COL26A1, LAMB2, GREB1, LHF…	67	17102	20137	1.10717	1	1	1
UCSC_TFBS	ROAZ	34	50.7463	0.0217976	PTPRT, ADCYAP1R1, SERPINA1, TNFRSF13B, KLHL14, DNAH6, DTX1, FHIT, RHEX, GRM2, SALL1, ZNF608, ERBB4, EPS8L3, ADAMTS8, ZNF467, SPDEF, PACSIN1, CHGA, COL26A1, EPHA7, LAMB2, FBXO16, SMAD9, ANK2, ATP2B2, ASRGL1, CAPN13, CCNA1, GPR162, PKHD1L1, CAPS, SHANK1, ITGA9	66	7802	20671	1.36487	0.979775	0.225669	0.210283
UCSC_TFBS	AHRARNT	38	56.7164	0.0243149	OTUB2, PTPRT, ADCYAP1R1, KLHL14, TMEM121B, DNAH6, DTX1, ATP1A2, GLI1, FHIT, GRM2, UPK1B, SALL1, ZNF608, ERBB4, TSPAN7, TSNAXIP1, NDP, PDE6A, ADAMTS8, ZNF467, NXNL2, SPDEF, PACSIN1, COL26A1, EPHA7, LAMB2, FBXO16, DNAJB13, LHFPL4, ANK2, ATP2B2, MYRIP, GPR162, NOVA1, FABP6, SHANK1, ITGA9	66	9093	20671	1.30886	0.987182	0.237746	0.221536
TFLINK	4149:MYC associated factor X(MAX)	64	95.5224	0.0264938	PTPRT, PIGR, FAAH, SERPINA1, TNFRSF13B, GLI1, VPREB3, GRM2, UPK1B, SALL1, ZNF608, SLC16A9, EPHA7, FBXO16, BHMT2, DNAJB13, ISLR2, ANK2, MYRIP, ASRGL1, CCNA1, GPR162, PKHD1L1, SHANK1, ITGA9, OTUB2, ITIH5, ADCYAP1R1, KLHL14, TMEM121B, ZC4H2, DNAH6, DTX1, ATP1A2, LRRC55, FHIT, RHEX, ERBB4, TSPAN7, ZNF667, TSNAXIP1, NDP, EPS8L3, TRAM1L1, ZNF467, NXNL2, PACSIN1, SPDEF, CHGA, COL26A1, LAMB2, GREB1, LHFP…	67	17602	20137	1.09279	1	1	1
TFLINK	10274:STAG1 cohesin complex component(STAG1)	61	91.0448	0.028438	PTPRT, PIGR, FAAH, TNFRSF13B, GLI1, VPREB3, GRM2, UPK1B, SALL1, ZNF608, ZNF727, SLC16A9, ADAMTS8, EPHA7, FBXO16, BHMT2, DNAJB13, ISLR2, ANK2, MYRIP, ASRGL1, CCNA1, GPR162, PKHD1L1, SHANK1, ITGA9, ITIH5, ADCYAP1R1, TMEM121B, ZC4H2, DNAH6, DTX1, ATP1A2, LRRC55, FHIT, RHEX, ERBB4, TSPAN7, ZNF667, TSNAXIP1, EPS8L3, TRAM1L1, ZNF467, NXNL2, PACSIN1, SPDEF, COL26A1, LAMB2, GREB1, LHFPL4, PNMA8A, SMAD9, …	67	16423	20137	1.11634	1	1	1
TFLINK	861:RUNX family transcription factor 1(RUNX1)	65	97.0149	0.0289216	PTPRT, PIGR, FAAH, SERPINA1, TNFRSF13B, GLI1, VPREB3, GRM2, UPK1B, SALL1, ZNF608, ZNF727, SLC16A9, ADAMTS8, EPHA7, FBXO16, BHMT2, DNAJB13, ISLR2, ANK2, MYRIP, ASRGL1, CCNA1, GPR162, PKHD1L1, SHANK1, ITGA9, OTUB2, ITIH5, ADCYAP1R1, KLHL14, TMEM121B, ZC4H2, DNAH6, DTX1, ATP1A2, FHIT, RHEX, ERBB4, TSPAN7, ZNF667, TSNAXIP1, PDE6A, EPS8L3, TRAM1L1, ZNF467, NXNL2, PACSIN1, SPDEF, CHGA, COL26A1, LAMB2, …	67	18074	20137	1.08088	1	1	1
TFLINK	11262:SP140 nuclear body protein(SP140)	39	58.209	0.0310155	ITIH5, PIGR, ADCYAP1R1, FAAH, SERPINA1, TNFRSF13B, DNAH6, DTX1, ATP1A2, GLI1, GRM2, UPK1B, ZNF608, ERBB4, ZNF667, TRAM1L1, NXNL2, PACSIN1, CHGA, EPHA7, LAMB2, GREB1, DNAJB13, ISLR2, LHFPL4, PNMA8A, SMAD9, ANK2, ATP2B2, MYRIP, CAPN13, CCNA1, SLC4A8, NOVA1, FABP6, CCDC170, PKHD1L1, ZFP28, ITGA9	67	9138	20137	1.28272	1	1	1
TFLINK	1385:cAMP responsive element binding protein 1(CREB1)	62	92.5373	0.032687	PIGR, FAAH, SERPINA1, TNFRSF13B, GLI1, GRM2, UPK1B, SALL1, ZNF608, ZNF727, SLC16A9, EPHA7, FBXO16, BHMT2, DNAJB13, ISLR2, ANK2, MYRIP, ASRGL1, CCNA1, GPR162, PKHD1L1, SHANK1, ITGA9, OTUB2, ITIH5, ADCYAP1R1, KLHL14, TMEM121B, ZC4H2, DNAH6, DTX1, FHIT, RHEX, ERBB4, TSPAN7, ZNF667, TSNAXIP1, PDE6A, NDP, EPS8L3, TRAM1L1, ZNF467, NXNL2, PACSIN1, SPDEF, CHGA, COL26A1, LAMB2, GREB1, LHFPL4, PNMA8A, SMAD…	67	16873	20137	1.10438	1	1	1
TFLINK	3169:forkhead box A1(FOXA1)	65	97.0149	0.0332885	PTPRT, PIGR, FAAH, SERPINA1, TNFRSF13B, GLI1, VPREB3, GRM2, UPK1B, SALL1, ZNF608, ZNF727, SLC16A9, ADAMTS8, EPHA7, FBXO16, BHMT2, DNAJB13, ISLR2, ANK2, MYRIP, ASRGL1, CCNA1, GPR162, PKHD1L1, SHANK1, ITGA9, OTUB2, ITIH5, KLHL14, ZC4H2, DNAH6, DTX1, ATP1A2, LRRC55, FHIT, RHEX, ERBB4, TSPAN7, ZNF667, TSNAXIP1, PDE6A, NDP, EPS8L3, TRAM1L1, ZNF467, NXNL2, PACSIN1, SPDEF, CHGA, COL26A1, LAMB2, GREB1, L…	67	18126	20137	1.07778	1	1	1
UCSC_TFBS	CEBPA	23	34.3284	0.0333638	PTPRT, ADCYAP1R1, EPHA7, KLHL14, DNAH6, PNMA8A, SMAD9, ATP2B2, ANK2, MYRIP, FHIT, CAPN13, GRM2, ZNF608, SALL1, ERBB4, TSPAN7, PKHD1L1, NDP, ZNF467, ITGA9, PACSIN1, SPDEF	66	4798	20671	1.50136	0.997536	0.282322	0.263073
UCSC_TFBS	OLF1	33	49.2537	0.0348746	PTPRT, PIGR, FAAH, KLHL14, TMEM121B, DTX1, ATP1A2, GLI1, FHIT, GRM2, UPK1B, SALL1, ZNF608, ERBB4, TSNAXIP1, NDP, EPS8L3, ADAMTS8, ZNF467, COL26A1, EPHA7, LAMB2, GREB1, DNAJB13, LHFPL4, ANK2, ATP2B2, MYRIP, CAPN13, SLC4A8, GPR162, SHANK1, ITGA9	66	7747	20671	1.33413	0.998132	0.282322	0.263073
TFLINK	367:androgen receptor(AR)	66	98.5075	0.0353314	PTPRT, PIGR, FAAH, SERPINA1, TNFRSF13B, GLI1, VPREB3, GRM2, UPK1B, SALL1, ZNF608, ZNF727, SLC16A9, ADAMTS8, EPHA7, FBXO16, BHMT2, DNAJB13, ISLR2, ANK2, MYRIP, ASRGL1, CCNA1, GPR162, PKHD1L1, SHANK1, ITGA9, OTUB2, ITIH5, ADCYAP1R1, KLHL14, TMEM121B, ZC4H2, DNAH6, DTX1, ATP1A2, LRRC55, FHIT, RHEX, ERBB4, TSPAN7, ZNF667, TSNAXIP1, PDE6A, NDP, EPS8L3, TRAM1L1, ZNF467, NXNL2, PACSIN1, SPDEF, CHGA, COL…	67	18613	20137	1.06573	1	1	1
UCSC_TFBS	MYOGNF1	34	50.7463	0.0355773	PTPRT, ADCYAP1R1, FAAH, KLHL14, ZC4H2, TMEM121B, DNAH6, ATP1A2, GLI1, FHIT, GRM2, SALL1, ZNF608, ERBB4, TSPAN7, PDE6A, SPDEF, PACSIN1, CHGA, LAMB2, BHMT2, DNAJB13, LHFPL4, ANK2, ATP2B2, MYRIP, ASRGL1, CCNA1, SLC4A8, GPR162, FABP6, PKHD1L1, SHANK1, ITGA9	66	8063	20671	1.32069	0.998358	0.282322	0.263073
UCSC_TFBS	HMX1	33	49.2537	0.0377529	OTUB2, PTPRT, ADCYAP1R1, FAAH, KLHL14, DNAH6, ATP1A2, GLI1, LRRC55, FHIT, GRM2, ZNF608, ERBB4, TSNAXIP1, NDP, EPS8L3, ADAMTS8, ZNF467, SPDEF, PACSIN1, EPHA7, LAMB2, GREB1, SMAD9, ANK2, ATP2B2, ASRGL1, CAPN13, GPR162, NOVA1, PKHD1L1, SHANK1, ITGA9	66	7791	20671	1.32659	0.998899	0.282322	0.263073
UCSC_TFBS	GRE	34	50.7463	0.038813	PTPRT, ADCYAP1R1, KLHL14, DNAH6, DTX1, GLI1, LRRC55, FHIT, GRM2, SALL1, ZNF608, ERBB4, TSPAN7, NDP, PDE6A, ADAMTS8, ZNF467, SPDEF, PACSIN1, COL26A1, EPHA7, LAMB2, GREB1, LHFPL4, ANK2, ATP2B2, ASRGL1, GPR162, NOVA1, CCDC170, PKHD1L1, CAPS, SHANK1, ITGA9	66	8112	20671	1.31271	0.999094	0.282322	0.263073
UCSC_TFBS	AP1	41	61.194	0.0404994	OTUB2, PTPRT, ADCYAP1R1, SERPINA1, TNFRSF13B, KLHL14, DNAH6, ATP1A2, GLI1, LRRC55, FHIT, RHEX, GRM2, UPK1B, SALL1, ZNF608, ERBB4, TSPAN7, ZNF667, TSNAXIP1, NDP, EPS8L3, PDE6A, ADAMTS8, TRAM1L1, EPHA7, LAMB2, GREB1, DNAJB13, LHFPL4, SMAD9, ANK2, ATP2B2, MYRIP, GPR162, NOVA1, FABP6, CCDC170, PKHD1L1, SHANK1, ITGA9	66	10334	20671	1.2426	0.999336	0.282322	0.263073
TFLINK	7157:tumor protein p53(TP53)	62	92.5373	0.040561	PTPRT, PIGR, FAAH, SERPINA1, TNFRSF13B, GLI1, VPREB3, GRM2, SALL1, ZNF608, ZNF727, SLC16A9, ADAMTS8, EPHA7, FBXO16, DNAJB13, ISLR2, ANK2, MYRIP, ASRGL1, CCNA1, GPR162, PKHD1L1, SHANK1, ITGA9, OTUB2, ITIH5, ADCYAP1R1, TMEM121B, ZC4H2, DNAH6, DTX1, ATP1A2, LRRC55, FHIT, RHEX, ERBB4, TSPAN7, ZNF667, TSNAXIP1, PDE6A, NDP, EPS8L3, TRAM1L1, NXNL2, PACSIN1, CHGA, COL26A1, LAMB2, GREB1, LHFPL4, PNMA8A, S…	67	16969	20137	1.09813	1	1	1
TFLINK	5241:progesterone receptor(PGR)	62	92.5373	0.0412873	PTPRT, PIGR, FAAH, SERPINA1, TNFRSF13B, GLI1, VPREB3, GRM2, UPK1B, SALL1, ZNF608, ZNF727, SLC16A9, ADAMTS8, EPHA7, FBXO16, BHMT2, DNAJB13, ISLR2, ANK2, MYRIP, ASRGL1, GPR162, PKHD1L1, SHANK1, ITGA9, OTUB2, ITIH5, ADCYAP1R1, DNAH6, DTX1, ATP1A2, LRRC55, FHIT, RHEX, ERBB4, ZNF667, TSNAXIP1, PDE6A, NDP, EPS8L3, TRAM1L1, ZNF467, NXNL2, PACSIN1, SPDEF, CHGA, COL26A1, LAMB2, GREB1, LHFPL4, PNMA8A, SMAD…	67	16977	20137	1.09762	1	1	1
TFLINK	56937:prostate transmembrane protein, androgen induced 1(PMEPA1)	57	85.0746	0.0414067	PTPRT, PIGR, FAAH, GLI1, VPREB3, GRM2, UPK1B, SALL1, ZNF608, ZNF727, ADAMTS8, EPHA7, FBXO16, BHMT2, DNAJB13, ANK2, MYRIP, ASRGL1, CCNA1, GPR162, PKHD1L1, SHANK1, ITGA9, ITIH5, ADCYAP1R1, TMEM121B, ZC4H2, DNAH6, DTX1, ATP1A2, LRRC55, FHIT, RHEX, ERBB4, TSPAN7, ZNF667, TSNAXIP1, EPS8L3, TRAM1L1, ZNF467, NXNL2, PACSIN1, SPDEF, COL26A1, LAMB2, GREB1, LHFPL4, PNMA8A, ATP2B2, CAPN13, SLC4A8, NOVA1, FAB…	67	15138	20137	1.13169	1	1	1
UCSC_TFBS	GFI1	32	47.7612	0.0418938	PTPRT, FAAH, KLHL14, DNAH6, ATP1A2, GLI1, LRRC55, FHIT, GRM2, UPK1B, SALL1, ZNF608, ERBB4, TSPAN7, ZNF667, NDP, PDE6A, PACSIN1, COL26A1, EPHA7, LAMB2, SMAD9, ANK2, ATP2B2, MYRIP, SLC4A8, GPR162, NOVA1, FABP6, PKHD1L1, SHANK1, ITGA9	66	7546	20671	1.32816	0.999487	0.282322	0.263073
UCSC_TFBS	FREAC2	25	37.3134	0.0420208	PTPRT, ADCYAP1R1, KLHL14, TMEM121B, FHIT, VPREB3, UPK1B, ZNF608, ERBB4, TSPAN7, NDP, PDE6A, ADAMTS8, TRAM1L1, COL26A1, EPHA7, ANK2, ATP2B2, MYRIP, CAPN13, CCNA1, NOVA1, CCDC170, PKHD1L1, ITGA9	66	5479	20671	1.42908	0.999499	0.282322	0.263073
UCSC_TFBS	CHOP	34	50.7463	0.0446711	OTUB2, PTPRT, PIGR, ADCYAP1R1, KLHL14, DNAH6, ATP1A2, GLI1, LRRC55, FHIT, RHEX, GRM2, ZNF608, ERBB4, TSPAN7, NDP, PDE6A, ADAMTS8, ZNF467, SPDEF, PACSIN1, COL26A1, EPHA7, LAMB2, BHMT2, ANK2, ATP2B2, MYRIP, CAPN13, SLC4A8, GPR162, NOVA1, PKHD1L1, ITGA9	66	8193	20671	1.29973	0.999693	0.282322	0.263073
TFLINK	2099:estrogen receptor 1(ESR1)	67	100	0.0449668	PTPRT, PIGR, FAAH, SERPINA1, TNFRSF13B, GLI1, VPREB3, GRM2, UPK1B, SALL1, ZNF608, ZNF727, SLC16A9, ADAMTS8, EPHA7, FBXO16, BHMT2, DNAJB13, ISLR2, ANK2, MYRIP, ASRGL1, CCNA1, GPR162, PKHD1L1, SHANK1, ITGA9, OTUB2, ITIH5, ADCYAP1R1, KLHL14, TMEM121B, ZC4H2, DNAH6, DTX1, ATP1A2, LRRC55, FHIT, RHEX, ERBB4, TSPAN7, ZNF667, TSNAXIP1, PDE6A, NDP, EPS8L3, TRAM1L1, ZNF467, NXNL2, PACSIN1, SPDEF, CHGA, COL…	67	19214	20137	1.04804	1	1	1
UCSC_TFBS	AP2REP	32	47.7612	0.0472535	OTUB2, PTPRT, PIGR, ADCYAP1R1, DNAH6, DTX1, ATP1A2, GLI1, FHIT, VPREB3, GRM2, SALL1, ZNF608, ERBB4, TSNAXIP1, NDP, ADAMTS8, ZNF467, CHGA, COL26A1, EPHA7, LAMB2, BHMT2, GREB1, ANK2, ATP2B2, CAPN13, SLC4A8, GPR162, PKHD1L1, SHANK1, ITGA9	66	7615	20671	1.31613	0.99981	0.282322	0.263073
UCSC_TFBS	RORA1	32	47.7612	0.0489864	OTUB2, PTPRT, PIGR, FAAH, KLHL14, TMEM121B, GLI1, FHIT, VPREB3, GRM2, SALL1, ZNF608, ERBB4, TSNAXIP1, NDP, PDE6A, SPDEF, PACSIN1, CHGA, EPHA7, LAMB2, GREB1, SMAD9, ANK2, ATP2B2, MYRIP, SLC4A8, GPR162, NOVA1, PKHD1L1, SHANK1, ITGA9	66	7636	20671	1.31251	0.999862	0.282322	0.263073
UCSC_TFBS	PAX5	39	58.209	0.049201	PTPRT, ADCYAP1R1, FAAH, KLHL14, ZC4H2, TMEM121B, DNAH6, DTX1, GLI1, LRRC55, FHIT, RHEX, GRM2, UPK1B, SALL1, ZNF608, ERBB4, TSNAXIP1, NDP, ADAMTS8, ZNF467, NXNL2, SPDEF, PACSIN1, CHGA, COL26A1, LAMB2, BHMT2, GREB1, DNAJB13, ANK2, ATP2B2, MYRIP, SLC4A8, GPR162, PKHD1L1, CAPS, SHANK1, ZFP28	66	9813	20671	1.24474	0.999868	0.282322	0.263073
UCSC_TFBS	BRACH	38	56.7164	0.0497272	PTPRT, ADCYAP1R1, SERPINA1, KLHL14, DNAH6, ATP1A2, GLI1, LRRC55, FHIT, RHEX, GRM2, UPK1B, SALL1, ZNF608, ERBB4, TSPAN7, NDP, PDE6A, ZNF467, SPDEF, PACSIN1, COL26A1, EPHA7, LAMB2, FBXO16, BHMT2, GREB1, ISLR2, ANK2, ATP2B2, MYRIP, CAPN13, GPR162, NOVA1, FABP6, PKHD1L1, SHANK1, ITGA9	66	9503	20671	1.25239	0.99988	0.282322	0.263073
TFLINK	7227:transcriptional repressor GATA binding 1(TRPS1)	63	94.0299	0.0510079	PTPRT, PIGR, FAAH, SERPINA1, TNFRSF13B, GLI1, VPREB3, GRM2, UPK1B, SALL1, ZNF608, SLC16A9, ADAMTS8, EPHA7, FBXO16, BHMT2, DNAJB13, ISLR2, ANK2, MYRIP, ASRGL1, CCNA1, GPR162, PKHD1L1, SHANK1, ITGA9, OTUB2, ITIH5, ADCYAP1R1, KLHL14, TMEM121B, ZC4H2, DNAH6, DTX1, ATP1A2, FHIT, RHEX, ERBB4, TSPAN7, ZNF667, TSNAXIP1, PDE6A, EPS8L3, TRAM1L1, ZNF467, NXNL2, PACSIN1, SPDEF, CHGA, COL26A1, LAMB2, GREB1, L…	67	17463	20137	1.08428	1	1	1
TFLINK	847:catalase(CAT)	28	41.791	0.051907	PTPRT, ADCYAP1R1, FAAH, TMEM121B, DTX1, GLI1, GRM2, SALL1, TSPAN7, ZNF667, SLC16A9, ZNF467, PACSIN1, CHGA, COL26A1, GREB1, ISLR2, LHFPL4, PNMA8A, SMAD9, ATP2B2, MYRIP, CCNA1, SLC4A8, PKHD1L1, SHANK1, ZFP28, ITGA9	67	6200	20137	1.35733	1	1	1
UCSC_TFBS	GATA3	19	28.3582	0.0519655	PTPRT, COL26A1, FAAH, EPHA7, LAMB2, ATP2B2, ATP1A2, ANK2, FHIT, SLC4A8, ZNF608, SALL1, ERBB4, NOVA1, TSPAN7, PKHD1L1, ADAMTS8, SHANK1, ITGA9	66	3891	20671	1.52936	0.999921	0.28581	0.266323
UCSC_TFBS	NFKAPPAB65	18	26.8657	0.0567863	PTPRT, PIGR, ADCYAP1R1, LAMB2, ATP2B2, ANK2, MYRIP, FHIT, LRRC55, SLC4A8, ZNF608, SALL1, ERBB4, NOVA1, PKHD1L1, EPS8L3, PDE6A, ITGA9	66	3657	20671	1.54158	0.999968	0.30286	0.282211
UCSC_TFBS	GR	36	53.7313	0.0590319	OTUB2, PTPRT, ADCYAP1R1, FAAH, TNFRSF13B, KLHL14, ZC4H2, TMEM121B, DNAH6, DTX1, ATP1A2, LRRC55, FHIT, RHEX, GRM2, UPK1B, SALL1, ZNF608, ERBB4, NDP, EPS8L3, PDE6A, ADAMTS8, TRAM1L1, ZNF467, EPHA7, LAMB2, BHMT2, GREB1, DNAJB13, ANK2, ATP2B2, SLC4A8, CCDC170, SHANK1, ITGA9	66	8982	20671	1.2553	0.999979	0.305577	0.284742
UCSC_TFBS	HLF	29	43.2836	0.0618607	PTPRT, ITIH5, KLHL14, DNAH6, ATP1A2, LRRC55, FHIT, SALL1, ZNF608, ERBB4, TSPAN7, ADAMTS8, TRAM1L1, ZNF467, SPDEF, PACSIN1, EPHA7, LAMB2, BHMT2, PNMA8A, ANK2, ATP2B2, MYRIP, CAPN13, NOVA1, CCDC170, PKHD1L1, SHANK1, ITGA9	66	6869	20671	1.32228	0.999988	0.311071	0.289861
TFLINK	6597:SWI/SNF related BAF chromatin remodeling complex subunit ATPase 4(SMARCA4)	64	95.5224	0.0632172	PTPRT, PIGR, FAAH, SERPINA1, TNFRSF13B, GLI1, VPREB3, GRM2, SALL1, ZNF608, SLC16A9, ADAMTS8, EPHA7, FBXO16, BHMT2, DNAJB13, ISLR2, ANK2, MYRIP, ASRGL1, CCNA1, GPR162, PKHD1L1, SHANK1, ITGA9, OTUB2, ITIH5, ADCYAP1R1, KLHL14, TMEM121B, ZC4H2, DNAH6, DTX1, LRRC55, FHIT, RHEX, ERBB4, TSPAN7, ZNF667, TSNAXIP1, PDE6A, NDP, EPS8L3, TRAM1L1, ZNF467, NXNL2, PACSIN1, SPDEF, CHGA, COL26A1, LAMB2, GREB1, LHF…	67	17956	20137	1.07125	1	1	1
UCSC_TFBS	PAX6	37	55.2239	0.0652998	OTUB2, PTPRT, KLHL14, ZC4H2, DNAH6, ATP1A2, GLI1, FHIT, RHEX, GRM2, UPK1B, SALL1, ZNF608, ZNF727, ERBB4, TSPAN7, EPS8L3, PDE6A, ADAMTS8, NXNL2, EPHA7, LAMB2, FBXO16, DNAJB13, SMAD9, ANK2, ATP2B2, MYRIP, ASRGL1, CAPN13, SLC4A8, GPR162, NOVA1, FABP6, PKHD1L1, SHANK1, ITGA9	66	9360	20671	1.23806	0.999994	0.319243	0.297477
TFLINK	5970:RELA proto-oncogene, NF-kB subunit(RELA)	64	95.5224	0.0659425	PTPRT, PIGR, FAAH, SERPINA1, TNFRSF13B, GLI1, VPREB3, GRM2, UPK1B, SALL1, ZNF608, SLC16A9, ADAMTS8, EPHA7, FBXO16, BHMT2, DNAJB13, ISLR2, ANK2, MYRIP, ASRGL1, CCNA1, GPR162, PKHD1L1, SHANK1, ITGA9, OTUB2, ITIH5, ADCYAP1R1, TMEM121B, ZC4H2, DNAH6, DTX1, ATP1A2, LRRC55, FHIT, RHEX, ERBB4, TSPAN7, ZNF667, TSNAXIP1, NDP, EPS8L3, TRAM1L1, ZNF467, NXNL2, PACSIN1, SPDEF, CHGA, COL26A1, LAMB2, GREB1, LHF…	67	17974	20137	1.07018	1	1	1
TFLINK	1869:E2F transcription factor 1(E2F1)	60	89.5522	0.0663121	PTPRT, FAAH, SERPINA1, GLI1, VPREB3, GRM2, SALL1, ZNF608, SLC16A9, EPHA7, FBXO16, BHMT2, DNAJB13, ISLR2, ANK2, MYRIP, ASRGL1, CCNA1, GPR162, PKHD1L1, SHANK1, ITGA9, OTUB2, ITIH5, ADCYAP1R1, KLHL14, TMEM121B, ZC4H2, DNAH6, DTX1, ATP1A2, FHIT, RHEX, ERBB4, TSPAN7, ZNF667, TSNAXIP1, NDP, EPS8L3, TRAM1L1, ZNF467, NXNL2, PACSIN1, SPDEF, CHGA, COL26A1, LAMB2, GREB1, LHFPL4, PNMA8A, SMAD9, ATP2B2, CAPN1…	67	16457	20137	1.09577	1	1	1
UCSC_TFBS	P300	27	40.2985	0.0675353	OTUB2, PTPRT, ADCYAP1R1, FAAH, KLHL14, DNAH6, GLI1, FHIT, GRM2, ZNF608, ERBB4, TSNAXIP1, ZNF467, SPDEF, PACSIN1, CHGA, LAMB2, DNAJB13, LHFPL4, SMAD9, ATP2B2, MYRIP, GPR162, NOVA1, PKHD1L1, SHANK1, ITGA9	66	6325	20671	1.33697	0.999996	0.321249	0.299345
TFLINK	4000:lamin A/C(LMNA)	32	47.7612	0.0699143	PTPRT, ITIH5, PIGR, ADCYAP1R1, FAAH, SERPINA1, DTX1, ATP1A2, LRRC55, FHIT, RHEX, GRM2, ZNF608, SLC16A9, TRAM1L1, EPHA7, LAMB2, FBXO16, GREB1, LHFPL4, SMAD9, ANK2, ATP2B2, CAPN13, SLC4A8, NOVA1, FABP6, CCDC170, PKHD1L1, ZNF730, SHANK1, ITGA9	67	7526	20137	1.27793	1	1	1
UCSC_TFBS	SREBP1	40	59.7015	0.0836592	PTPRT, PIGR, ADCYAP1R1, SERPINA1, TMEM121B, DNAH6, DTX1, ATP1A2, GLI1, LRRC55, FHIT, VPREB3, GRM2, UPK1B, SALL1, ZNF608, ERBB4, TSPAN7, TSNAXIP1, EPS8L3, PDE6A, ADAMTS8, ZNF467, SPDEF, PACSIN1, CHGA, EPHA7, LAMB2, GREB1, LHFPL4, ANK2, ATP2B2, ASRGL1, CAPN13, SLC4A8, GPR162, FABP6, PKHD1L1, SHANK1, ITGA9	66	10479	20671	1.19552	1	0.381539	0.355525
TFLINK	5885:RAD21 cohesin complex component(RAD21)	63	94.0299	0.0838118	PTPRT, PIGR, FAAH, SERPINA1, TNFRSF13B, GLI1, GRM2, UPK1B, SALL1, ZNF608, SLC16A9, ADAMTS8, EPHA7, FBXO16, BHMT2, DNAJB13, ISLR2, ANK2, MYRIP, ASRGL1, CCNA1, GPR162, PKHD1L1, SHANK1, ITGA9, OTUB2, ITIH5, ADCYAP1R1, TMEM121B, ZC4H2, DNAH6, DTX1, ATP1A2, LRRC55, FHIT, RHEX, ERBB4, TSPAN7, ZNF667, TSNAXIP1, PDE6A, NDP, EPS8L3, TRAM1L1, ZNF467, NXNL2, PACSIN1, SPDEF, CHGA, COL26A1, LAMB2, GREB1, LHFP…	67	17689	20137	1.07043	1	1	1
UCSC_TFBS	CDPCR3HD	31	46.2687	0.0845455	OTUB2, PTPRT, FAAH, KLHL14, DNAH6, ATP1A2, LRRC55, FHIT, GRM2, SALL1, ZNF608, ERBB4, TSNAXIP1, NDP, EPS8L3, SPDEF, PACSIN1, COL26A1, LAMB2, DNAJB13, SMAD9, ANK2, ATP2B2, ASRGL1, CAPN13, CCNA1, SLC4A8, NOVA1, PKHD1L1, SHANK1, ZFP28	66	7671	20671	1.26569	1	0.381539	0.355525
TFLINK	23411:sirtuin 1(SIRT1)	28	41.791	0.0853933	PIGR, ADCYAP1R1, SERPINA1, TNFRSF13B, ATP1A2, GLI1, LRRC55, RHEX, UPK1B, ERBB4, ZNF667, EPS8L3, NXNL2, PACSIN1, CHGA, LAMB2, DNAJB13, ISLR2, LHFPL4, ANK2, ATP2B2, ASRGL1, CAPN13, SLC4A8, GPR162, ZNF730, SHANK1, ITGA9	67	6488	20137	1.29708	1	1	1
UCSC_TFBS	RP58	35	52.2388	0.0869291	PTPRT, ITIH5, PIGR, ADCYAP1R1, KLHL14, ATP1A2, LRRC55, FHIT, RHEX, GRM2, UPK1B, SALL1, ZNF608, ERBB4, TSPAN7, ZNF667, TSNAXIP1, NDP, EPS8L3, ADAMTS8, ZNF467, SPDEF, PACSIN1, COL26A1, EPHA7, GREB1, LHFPL4, ANK2, ATP2B2, ASRGL1, NOVA1, FABP6, PKHD1L1, SHANK1, ITGA9	66	8925	20671	1.22822	1	0.382488	0.356409
TFLINK	4297:lysine methyltransferase 2A(KMT2A)	61	91.0448	0.0938781	PTPRT, PIGR, FAAH, SERPINA1, TNFRSF13B, GLI1, VPREB3, GRM2, UPK1B, SALL1, ZNF608, SLC16A9, EPHA7, FBXO16, BHMT2, DNAJB13, ISLR2, ANK2, MYRIP, ASRGL1, CCNA1, GPR162, PKHD1L1, SHANK1, ITGA9, OTUB2, ITIH5, ADCYAP1R1, KLHL14, TMEM121B, ZC4H2, DNAH6, DTX1, ATP1A2, FHIT, RHEX, ERBB4, TSPAN7, ZNF667, TSNAXIP1, NDP, EPS8L3, TRAM1L1, ZNF467, NXNL2, PACSIN1, CHGA, COL26A1, LAMB2, GREB1, LHFPL4, PNMA8A, SMA…	67	17002	20137	1.07833	1	1	1
TFLINK	169792:GLIS family zinc finger 3(GLIS3)	21	31.3433	0.0945236	ADCYAP1R1, LAMB2, ZC4H2, GREB1, DTX1, ATP2B2, ATP1A2, ANK2, LRRC55, GRM2, CCNA1, GPR162, UPK1B, ZNF608, SALL1, NOVA1, PKHD1L1, EPS8L3, ZNF467, CAPS, PACSIN1	67	4571	20137	1.38079	1	1	1
UCSC_TFBS	E47	40	59.7015	0.0962067	PTPRT, PIGR, ADCYAP1R1, TNFRSF13B, KLHL14, DNAH6, DTX1, ATP1A2, GLI1, FHIT, RHEX, VPREB3, GRM2, SALL1, ZNF608, ERBB4, NDP, EPS8L3, ADAMTS8, SPDEF, PACSIN1, COL26A1, EPHA7, LAMB2, GREB1, LHFPL4, SMAD9, ANK2, ATP2B2, MYRIP, ASRGL1, CAPN13, CCNA1, SLC4A8, GPR162, NOVA1, PKHD1L1, CAPS, SHANK1, ITGA9	66	10578	20671	1.18433	1	0.40473	0.377135
UCSC_TFBS	HOX13	31	46.2687	0.0965833	OTUB2, PTPRT, TNFRSF13B, KLHL14, DNAH6, DTX1, ATP1A2, GLI1, FHIT, SALL1, ZNF608, ERBB4, TSNAXIP1, ADAMTS8, TRAM1L1, ZNF467, SPDEF, PACSIN1, EPHA7, LAMB2, BHMT2, LHFPL4, SMAD9, ANK2, ATP2B2, MYRIP, GPR162, NOVA1, PKHD1L1, SHANK1, ITGA9	66	7761	20671	1.25101	1	0.40473	0.377135
TFLINK	2186:bromodomain PHD finger transcription factor(BPTF)	7	10.4478	0.0979705	OTUB2, FABP6, GREB1, ISLR2, EPS8L3, PKHD1L1, ASRGL1	67	971	20137	2.1667	1	1	1

[truncated: 13 more sheets: 11. HPV18_Pathway, 12. HPV16_Disease_Node_Score, 13. HPV18_Disease_Node_Score, 14. HPV16_DGIDB_Interaction, 15. HPV18_DGIDB_Interaction, 16. HPV16_PanDrugs, 17. HPV18_PanDrugs, 18. HPV16_Overlap_Genes, 19. HPV18_Overlap_Genes, 20. HPV16_UALCAN_Exp, 21. HPV18_UALCAN_Exp, 22. HPV16_GEO_Exp, 23. HPV18_GEO_Exp]
